# Supplementary material for: rac-5-Acetyl-6-hy­droxy-3,6-dimethyl-4-phenyl-2H-4,5,6,7-tetra­hydro­indazol-1-ium chloride
Source: Acta Crystallogr Sect E Struct Rep Online. 2010 Jun 26;66(Pt 7):o1848. doi: 10.1107/S1600536810024281 (PMC3006733; doi:10.1107/S1600536810024281)
Supplement: Supplementary file 1 [file e-66-o1848-sup1.cif]

##############################################################################
###                                                                        ###
###        Electronic paper (Acta Crystallographica Section E)             ###
###                                                                        ###
##############################################################################
#                                                                            #
# This CIF contains the data in a paper accepted for publication in Acta     #
# Crystallographica Section E. It conforms to the requirements of Notes      #
# for Authors for Section E, and has been peer reviewed under the auspices   #
# of the IUCr Commission on Journals.                                        #
#                                                                            #
# Full details of the Crystallographic Information File format               #
# are given in the paper "The Crystallographic Information File (CIF):       #
# a New Standard Archive File for Crystallography" by S. R. Hall, F. H.      #
# Allen and I. D. Brown [Acta Cryst. (1991), A47, 655-685].                  #
#                                                                            #
# The current version of the core CIF dictionary is obtainable from          #
# ftp://ftp.iucr.org/pub/cif_core.dic. The current version number is 2.4.    #
#                                                                            #
# Software is freely available for graphical display of the structure(s) in  #
# this CIF.  For information consult the CIF home page http://www.iucr.org/  #
# cif/home.html                                                              #
#                                                                            #
# This file may be used for bona fide research purposes within the           #
# scientific community so long as proper attribution is given to the journal # 
# article from which it was obtained.                                        #
#                                                                            #
##############################################################################
                                             
data_global
_audit_creation_method     'from SHELXL97 CIF and IUCr SHELXL97-template'
_journal_date_recd_electronic     2010-06-10
_journal_date_accepted     2010-06-22
_journal_name_full     'Acta Crystallographica, Section E'
_journal_year     2010
_journal_volume     66
_journal_issue      7
_journal_page_first     o1848
_journal_page_last     o1848
_journal_paper_category     QO
_journal_coeditor_code     KP2265
_publ_contact_author_name     'Bahruz A.Rashidov'
_publ_contact_author_address
;
Baku State University, Z. Khalilov St. 23, Baku, AZ-1148, Azerbaijan
;
_publ_contact_author_email     'Bahruz_81@mail.ru'
_publ_contact_author_fax     '+7(499)1355085'
_publ_contact_author_phone     '+994558230581'
_publ_section_title
;\
<i>rac</i>-5-Acetyl-6-hydroxy-3,6-dimethyl-4-phenyl-2<i>H</i>-4,5,6,7-\
tetrahydroindazol-1-ium chloride
;
loop_
    _publ_author_name
    _publ_author_footnote
    _publ_author_address
    'Maharramov, Abel M.' .
;
Baku State University, Z. Khalilov St. 23, Baku, AZ-1148, Azerbaijan
;
    'Ismiyev, Arif I.' .
;
Baku State University, Z. Khalilov St. 23, Baku, AZ-1148, Azerbaijan
;
    'Rashidov, Bahruz A.' .
;
Baku State University, Z. Khalilov St. 23, Baku, AZ-1148, Azerbaijan
;
    'Askerov, Rizvan K.' .
;
Baku State University, Z. Khalilov St. 23, Baku, AZ-1148, Azerbaijan
;
    'Khrustalev, Victor N.' .
;
X-Ray Structural Centre, A.N.Nesmeyanov Institute of Organoelement Compounds,
Russian Academy of Sciences, 28 Vavilov St., B-334, Moscow 119991
Russian Federation
;
data_I
_chemical_name_systematic
;
<i>rac</i>-5-Acetyl-6-hydroxy-3,6-dimethyl-4-phenyl-2<i>H</i>-4,5,6,7-
tetrahydroindazol-1-ium chloride
;
_chemical_name_common     ?
_chemical_formula_moiety     'C17 H21 N2 O2 +, Cl -'
_chemical_formula_sum     'C17 H21 Cl N2 O2'
_chemical_formula_iupac     'C17 H21 N2 O2 +, Cl -'
_chemical_formula_weight     320.81
_chemical_melting_point     ?
_symmetry_cell_setting     triclinic
_symmetry_space_group_name_H-M     'P -1'
_symmetry_space_group_name_Hall     '-P 1'
loop_
    _symmetry_equiv_pos_as_xyz
    'x, y, z'
    '-x, -y, -z'
_cell_length_a     6.9661(3)
_cell_length_b     8.3527(4)
_cell_length_c     15.6739(7)
_cell_angle_alpha     88.1450(10)
_cell_angle_beta     87.3850(10)
_cell_angle_gamma     67.8820(10)
_cell_volume     843.89(7)
_cell_formula_units_Z     2
_cell_measurement_reflns_used     4494
_cell_measurement_theta_min     2.602
_cell_measurement_theta_max     28.296
_cell_measurement_temperature     296(2)
_exptl_crystal_description     prism
_exptl_crystal_colour     colourless
_exptl_crystal_size_max     0.30
_exptl_crystal_size_mid     0.30
_exptl_crystal_size_min     0.20
_exptl_crystal_density_diffrn     1.263
_exptl_crystal_density_meas     ?
_exptl_crystal_density_method     'not measured'
_exptl_crystal_F_000     340
_exptl_absorpt_coefficient_mu     0.235
_exptl_absorpt_correction_type     multi-scan
_exptl_absorpt_process_details     '(SADABS; Sheldrick, 2003)'
_exptl_absorpt_correction_T_min     0.9329
_exptl_absorpt_correction_T_max     0.9545
_exptl_special_details
;
;
_diffrn_ambient_temperature     296(2)
_diffrn_radiation_type     MoK\a
_diffrn_radiation_wavelength     0.71073
_diffrn_radiation_source     'fine-focus sealed tube'
_diffrn_radiation_monochromator     graphite
_diffrn_measurement_device_type     'Bruker APEXII CCD'
_diffrn_measurement_method     '\f and \w scans'
_diffrn_detector_area_resol_mean     ?
_diffrn_reflns_number     9861
_diffrn_reflns_av_R_equivalents     0.0151
_diffrn_reflns_av_sigmaI/netI     0.0182
_diffrn_reflns_theta_min     2.60
_diffrn_reflns_theta_max     28.39
_diffrn_reflns_theta_full     28.39
_diffrn_measured_fraction_theta_max     0.993
_diffrn_measured_fraction_theta_full     0.993
_diffrn_reflns_limit_h_min     -9
_diffrn_reflns_limit_h_max     9
_diffrn_reflns_limit_k_min     -11
_diffrn_reflns_limit_k_max     11
_diffrn_reflns_limit_l_min     -20
_diffrn_reflns_limit_l_max     20
_refine_special_details
;
Refinement of <i>F</i>^2^ against ALL reflections. The weighted <i>R</i>-factor
<i>wR</i> and goodness of fit <i>S</i> are based on <i>F</i>^2^, conventional
<i>R</i>-factors <i>R</i> are based on <i>F</i>, with <i>F</i> set to zero for
negative <i>F</i>^2^. The threshold expression of <i>F</i>^2^ >
\s(<i>F</i>^2^) is used only for calculating <i>R</i>-factors(gt) <i>etc</i>.
and is not relevant to the choice of reflections for refinement.
<i>R</i>-factors based on <i>F</i>^2^ are statistically about twice as large
as those based on <i>F</i>, and <i>R</i>- factors based on ALL data will be
even larger.
;
_reflns_number_total     4188
_reflns_number_gt     3279
_reflns_threshold_expression     I>2\s(I)
_refine_ls_structure_factor_coef     Fsqd
_refine_ls_matrix_type     full
_refine_ls_R_factor_all     0.0560
_refine_ls_R_factor_gt     0.0434
_refine_ls_wR_factor_gt     0.1186
_refine_ls_wR_factor_ref     0.1303
_refine_ls_goodness_of_fit_ref     1.001
_refine_ls_restrained_S_all     1.001
_refine_ls_number_reflns     4188
_refine_ls_number_parameters     199
_refine_ls_number_restraints     0
_refine_ls_hydrogen_treatment     constr
_refine_ls_weighting_scheme     calc
_refine_ls_weighting_details
         'calc w=1/[\s^2^(Fo^2^)+(0.0702P)^2^+0.1788P] where P=(Fo^2^+2Fc^2^)/3'
_atom_sites_solution_hydrogens     difmap
_atom_sites_solution_primary     direct
_atom_sites_solution_secondary     difmap
_refine_ls_shift/su_max     0.000
_refine_ls_shift/su_mean     0.000
_refine_diff_density_max     0.310
_refine_diff_density_min     -0.228
_refine_ls_extinction_method     none
_refine_ls_extinction_coef     ?
loop_
    _atom_type_symbol
    _atom_type_description
    _atom_type_scat_dispersion_real
    _atom_type_scat_dispersion_imag
    _atom_type_scat_source
    'C' 'C' 0.0033 0.0016
                         'International Tables Vol C Tables 4.2.6.8 and 6.1.1.4'
    'H' 'H' 0.0000 0.0000
                         'International Tables Vol C Tables 4.2.6.8 and 6.1.1.4'
    'N' 'N' 0.0061 0.0033
                         'International Tables Vol C Tables 4.2.6.8 and 6.1.1.4'
    'O' 'O' 0.0106 0.0060
                         'International Tables Vol C Tables 4.2.6.8 and 6.1.1.4'
    'Cl' 'Cl' 0.1484 0.1585
                         'International Tables Vol C Tables 4.2.6.8 and 6.1.1.4'
_computing_data_collection     'APEX2 (Bruker, 2005)'
_computing_cell_refinement     'SAINT-Plus (Bruker, 2001)'
_computing_data_reduction     'SAINT-Plus (Bruker, 2001)'
_computing_structure_solution     'SHELXTL (Sheldrick, 2008)'
_computing_structure_refinement     'SHELXTL (Sheldrick, 2008)'
_computing_molecular_graphics     'SHELXTL (Sheldrick, 2008)'
_computing_publication_material     'SHELXTL (Sheldrick, 2008)'
loop_
    _atom_site_type_symbol
    _atom_site_label
    _atom_site_fract_x
    _atom_site_fract_y
    _atom_site_fract_z
    _atom_site_U_iso_or_equiv
    _atom_site_adp_type
    _atom_site_calc_flag
    _atom_site_refinement_flags
    _atom_site_occupancy
    _atom_site_disorder_assembly
    _atom_site_disorder_group
    Cl Cl 0.79637(7) 0.21601(6) 0.42366(3) 0.06850(18) Uani d . 1 . .
    O O1 0.82690(19) 0.50419(14) 0.28900(7) 0.0544(3) Uani d . 1 . .
    H H1A 0.8256 0.4295 0.3240 0.082 Uiso calc R 1 . .
    C C2 0.6910(2) 0.84494(17) 0.21715(8) 0.0370(3) Uani d . 1 . .
    H H2A 0.6654 0.7634 0.1801 0.044 Uiso calc R 1 . .
    C C7 0.6848(2) 1.00157(18) 0.16319(9) 0.0403(3) Uani d . 1 . .
    C C3 0.9075(2) 0.75279(17) 0.25585(9) 0.0407(3) Uani d . 1 . .
    H H3A 0.9415 0.8418 0.2835 0.049 Uiso calc R 1 . .
    C C1A 0.5285(2) 0.89218(18) 0.28808(9) 0.0408(3) Uani d . 1 . .
    O O2 1.2259(2) 0.71271(18) 0.18122(10) 0.0707(4) Uani d . 1 . .
    N N2 0.2393(2) 0.9911(2) 0.36527(10) 0.0608(4) Uani d . 1 . .
    H H2B 0.1114 1.0441 0.3808 0.073 Uiso calc R 1 . .
    C C1 0.3197(2) 0.99656(19) 0.28640(10) 0.0469(3) Uani d . 1 . .
    C C13 1.0750(2) 0.67523(19) 0.18596(10) 0.0475(3) Uani d . 1 . .
    C C8 0.6566(2) 1.1566(2) 0.20107(11) 0.0484(3) Uani d . 1 . .
    H H8A 0.6442 1.1642 0.2603 0.058 Uiso calc R 1 . .
    C C5A 0.5664(3) 0.8269(2) 0.37032(9) 0.0497(4) Uani d . 1 . .
    N N1 0.3884(3) 0.8905(2) 0.41623(9) 0.0626(4) Uani d . 1 . .
    H H1B 0.3722 0.8703 0.4697 0.075 Uiso calc R 1 . .
    C C6 0.1911(2) 1.0995(2) 0.21689(12) 0.0557(4) Uani d . 1 . .
    H H6A 0.0508 1.1562 0.2381 0.084 Uiso calc R 1 . .
    H H6B 0.1942 1.0247 0.1712 0.084 Uiso calc R 1 . .
    H H6C 0.2445 1.1845 0.1962 0.084 Uiso calc R 1 . .
    C C4 0.9097(3) 0.6160(2) 0.32611(9) 0.0483(3) Uani d . 1 . .
    C C12 0.7041(3) 0.9940(3) 0.07526(11) 0.0643(5) Uani d . 1 . .
    H H12A 0.7216 0.8916 0.0483 0.077 Uiso calc R 1 . .
    C C9 0.6467(3) 1.3007(2) 0.15225(14) 0.0623(5) Uani d . 1 . .
    H H9A 0.6254 1.4045 0.1787 0.075 Uiso calc R 1 . .
    C C14 1.0503(3) 0.5535(2) 0.12344(12) 0.0611(4) Uani d . 1 . .
    H H14A 1.1675 0.5174 0.0839 0.092 Uiso calc R 1 . .
    H H14B 0.9259 0.6107 0.0928 0.092 Uiso calc R 1 . .
    H H14C 1.0416 0.4543 0.1535 0.092 Uiso calc R 1 . .
    C C5 0.7689(3) 0.7091(2) 0.40209(10) 0.0577(4) Uani d . 1 . .
    H H5A 0.7487 0.6250 0.4419 0.069 Uiso calc R 1 . .
    H H5B 0.8335 0.7746 0.4318 0.069 Uiso calc R 1 . .
    C C15 1.1284(3) 0.5161(3) 0.35650(13) 0.0697(5) Uani d . 1 . .
    H H15A 1.1245 0.4336 0.3999 0.104 Uiso calc R 1 . .
    H H15B 1.1824 0.5952 0.3795 0.104 Uiso calc R 1 . .
    H H15C 1.2160 0.4568 0.3092 0.104 Uiso calc R 1 . .
    C C11 0.6976(4) 1.1385(3) 0.02648(13) 0.0857(7) Uani d . 1 . .
    H H11A 0.7135 1.1313 -0.0327 0.103 Uiso calc R 1 . .
    C C10 0.6680(3) 1.2903(3) 0.06526(15) 0.0771(6) Uani d . 1 . .
    H H10A 0.6624 1.3867 0.0325 0.092 Uiso calc R 1 . .
loop_
    _atom_site_aniso_label
    _atom_site_aniso_U_11
    _atom_site_aniso_U_22
    _atom_site_aniso_U_33
    _atom_site_aniso_U_12
    _atom_site_aniso_U_13
    _atom_site_aniso_U_23
    Cl 0.0681(3) 0.0699(3) 0.0529(2) -0.0135(2) 0.0232(2) 0.0174(2)
    O1 0.0784(8) 0.0446(6) 0.0443(6) -0.0286(6) -0.0005(5) 0.0089(4)
    C2 0.0406(7) 0.0392(6) 0.0305(6) -0.0150(5) 0.0049(5) 0.0008(5)
    C7 0.0331(6) 0.0466(7) 0.0376(6) -0.0120(5) 0.0024(5) 0.0094(5)
    C3 0.0458(7) 0.0372(6) 0.0379(6) -0.0148(6) 0.0001(5) 0.0027(5)
    C1A 0.0477(7) 0.0400(7) 0.0371(6) -0.0202(6) 0.0090(5) -0.0008(5)
    O2 0.0494(7) 0.0660(8) 0.0957(10) -0.0224(6) 0.0128(6) 0.0015(7)
    N2 0.0598(8) 0.0617(8) 0.0610(8) -0.0257(7) 0.0290(7) -0.0075(7)
    C1 0.0488(8) 0.0423(7) 0.0520(8) -0.0216(6) 0.0165(6) -0.0059(6)
    C13 0.0442(7) 0.0380(7) 0.0539(8) -0.0096(6) 0.0047(6) 0.0090(6)
    C8 0.0455(8) 0.0493(8) 0.0530(8) -0.0212(6) -0.0043(6) 0.0093(6)
    C5A 0.0667(10) 0.0497(8) 0.0354(7) -0.0265(7) 0.0129(6) -0.0014(6)
    N1 0.0789(10) 0.0658(9) 0.0437(7) -0.0307(8) 0.0246(7) -0.0027(6)
    C6 0.0420(8) 0.0487(8) 0.0718(11) -0.0128(7) 0.0071(7) 0.0005(7)
    C4 0.0620(9) 0.0437(7) 0.0372(7) -0.0179(7) -0.0044(6) 0.0075(6)
    C12 0.0766(12) 0.0636(10) 0.0398(8) -0.0138(9) 0.0079(8) 0.0095(7)
    C9 0.0492(9) 0.0508(9) 0.0895(13) -0.0225(7) -0.0095(8) 0.0199(9)
    C14 0.0675(11) 0.0518(9) 0.0554(9) -0.0145(8) 0.0176(8) -0.0058(7)
    C5 0.0796(11) 0.0598(10) 0.0326(7) -0.0256(9) 0.0001(7) 0.0065(6)
    C15 0.0735(12) 0.0644(11) 0.0615(11) -0.0147(9) -0.0182(9) 0.0181(9)
    C11 0.0979(16) 0.0927(16) 0.0494(10) -0.0205(13) 0.0106(10) 0.0316(11)
    C10 0.0620(11) 0.0730(13) 0.0880(14) -0.0198(10) -0.0012(10) 0.0454(12)
_geom_special_details
;
All e.s.d.'s (except the e.s.d. in the dihedral angle between two l.s. planes)
are estimated using the full covariance matrix. The cell e.s.d.'s are taken
into account individually in the estimation of e.s.d.'s in distances, angles
and torsion angles; correlations between e.s.d.'s in cell parameters are only
used when they are defined by crystal symmetry. An approximate (isotropic)
treatment of cell e.s.d.'s is used for estimating e.s.d.'s involving l.s.
planes.
;
loop_
    _geom_bond_atom_site_label_1
    _geom_bond_atom_site_label_2
    _geom_bond_site_symmetry_2
    _geom_bond_distance
    _geom_bond_publ_flag
    O1 C4 . 1.419(2) ?
    O1 H1A . 0.8200 ?
    C2 C1A . 1.5001(18) ?
    C2 C7 . 1.5224(18) ?
    C2 C3 . 1.5535(19) ?
    C2 H2A . 0.9800 ?
    C7 C12 . 1.380(2) ?
    C7 C8 . 1.384(2) ?
    C3 C13 . 1.530(2) ?
    C3 C4 . 1.5573(19) ?
    C3 H3A . 0.9800 ?
    C1A C5A . 1.380(2) ?
    C1A C1 . 1.387(2) ?
    O2 C13 . 1.203(2) ?
    N2 C1 . 1.3404(19) ?
    N2 N1 . 1.341(2) ?
    N2 H2B . 0.8600 ?
    C1 C6 . 1.476(2) ?
    C13 C14 . 1.495(2) ?
    C8 C9 . 1.386(2) ?
    C8 H8A . 0.9300 ?
    C5A N1 . 1.336(2) ?
    C5A C5 . 1.481(3) ?
    N1 H1B . 0.8600 ?
    C6 H6A . 0.9600 ?
    C6 H6B . 0.9600 ?
    C6 H6C . 0.9600 ?
    C4 C15 . 1.526(2) ?
    C4 C5 . 1.537(2) ?
    C12 C11 . 1.395(3) ?
    C12 H12A . 0.9300 ?
    C9 C10 . 1.367(3) ?
    C9 H9A . 0.9300 ?
    C14 H14A . 0.9600 ?
    C14 H14B . 0.9600 ?
    C14 H14C . 0.9600 ?
    C5 H5A . 0.9700 ?
    C5 H5B . 0.9700 ?
    C15 H15A . 0.9600 ?
    C15 H15B . 0.9600 ?
    C15 H15C . 0.9600 ?
    C11 C10 . 1.364(4) ?
    C11 H11A . 0.9300 ?
    C10 H10A . 0.9300 ?
loop_
    _geom_angle_atom_site_label_1
    _geom_angle_atom_site_label_2
    _geom_angle_atom_site_label_3
    _geom_angle_site_symmetry_1
    _geom_angle_site_symmetry_3
    _geom_angle
    _geom_angle_publ_flag
    C4 O1 H1A . . 109.5 ?
    C1A C2 C7 . . 112.15(11) ?
    C1A C2 C3 . . 109.00(11) ?
    C7 C2 C3 . . 110.88(11) ?
    C1A C2 H2A . . 108.2 ?
    C7 C2 H2A . . 108.2 ?
    C3 C2 H2A . . 108.2 ?
    C12 C7 C8 . . 118.09(14) ?
    C12 C7 C2 . . 121.10(14) ?
    C8 C7 C2 . . 120.80(12) ?
    C13 C3 C2 . . 111.19(11) ?
    C13 C3 C4 . . 111.65(11) ?
    C2 C3 C4 . . 112.95(12) ?
    C13 C3 H3A . . 106.9 ?
    C2 C3 H3A . . 106.9 ?
    C4 C3 H3A . . 106.9 ?
    C5A C1A C1 . . 106.91(13) ?
    C5A C1A C2 . . 123.23(14) ?
    C1 C1A C2 . . 129.81(13) ?
    C1 N2 N1 . . 109.73(14) ?
    C1 N2 H2B . . 125.1 ?
    N1 N2 H2B . . 125.1 ?
    N2 C1 C1A . . 106.79(14) ?
    N2 C1 C6 . . 121.61(14) ?
    C1A C1 C6 . . 131.60(13) ?
    O2 C13 C14 . . 120.14(15) ?
    O2 C13 C3 . . 120.00(15) ?
    C14 C13 C3 . . 119.86(14) ?
    C7 C8 C9 . . 121.12(16) ?
    C7 C8 H8A . . 119.4 ?
    C9 C8 H8A . . 119.4 ?
    N1 C5A C1A . . 107.79(15) ?
    N1 C5A C5 . . 126.19(14) ?
    C1A C5A C5 . . 126.01(14) ?
    C5A N1 N2 . . 108.77(13) ?
    C5A N1 H1B . . 125.6 ?
    N2 N1 H1B . . 125.6 ?
    C1 C6 H6A . . 109.5 ?
    C1 C6 H6B . . 109.5 ?
    H6A C6 H6B . . 109.5 ?
    C1 C6 H6C . . 109.5 ?
    H6A C6 H6C . . 109.5 ?
    H6B C6 H6C . . 109.5 ?
    O1 C4 C15 . . 111.19(14) ?
    O1 C4 C5 . . 109.66(14) ?
    C15 C4 C5 . . 109.42(14) ?
    O1 C4 C3 . . 106.27(11) ?
    C15 C4 C3 . . 111.47(14) ?
    C5 C4 C3 . . 108.75(12) ?
    C7 C12 C11 . . 120.6(2) ?
    C7 C12 H12A . . 119.7 ?
    C11 C12 H12A . . 119.7 ?
    C10 C9 C8 . . 119.94(19) ?
    C10 C9 H9A . . 120.0 ?
    C8 C9 H9A . . 120.0 ?
    C13 C14 H14A . . 109.5 ?
    C13 C14 H14B . . 109.5 ?
    H14A C14 H14B . . 109.5 ?
    C13 C14 H14C . . 109.5 ?
    H14A C14 H14C . . 109.5 ?
    H14B C14 H14C . . 109.5 ?
    C5A C5 C4 . . 109.23(12) ?
    C5A C5 H5A . . 109.8 ?
    C4 C5 H5A . . 109.8 ?
    C5A C5 H5B . . 109.8 ?
    C4 C5 H5B . . 109.8 ?
    H5A C5 H5B . . 108.3 ?
    C4 C15 H15A . . 109.5 ?
    C4 C15 H15B . . 109.5 ?
    H15A C15 H15B . . 109.5 ?
    C4 C15 H15C . . 109.5 ?
    H15A C15 H15C . . 109.5 ?
    H15B C15 H15C . . 109.5 ?
    C10 C11 C12 . . 120.22(19) ?
    C10 C11 H11A . . 119.9 ?
    C12 C11 H11A . . 119.9 ?
    C11 C10 C9 . . 120.03(17) ?
    C11 C10 H10A . . 120.0 ?
    C9 C10 H10A . . 120.0 ?
loop_
    _geom_torsion_atom_site_label_1
    _geom_torsion_atom_site_label_2
    _geom_torsion_atom_site_label_3
    _geom_torsion_atom_site_label_4
    _geom_torsion_site_symmetry_1
    _geom_torsion_site_symmetry_2
    _geom_torsion_site_symmetry_3
    _geom_torsion_site_symmetry_4
    _geom_torsion
    _geom_torsion_publ_flag
    C1A C2 C7 C12 . . . . -137.04(15) ?
    C3 C2 C7 C12 . . . . 100.85(16) ?
    C1A C2 C7 C8 . . . . 42.07(18) ?
    C3 C2 C7 C8 . . . . -80.04(15) ?
    C1A C2 C3 C13 . . . . 170.59(11) ?
    C7 C2 C3 C13 . . . . -65.48(14) ?
    C1A C2 C3 C4 . . . . 44.16(15) ?
    C7 C2 C3 C4 . . . . 168.09(11) ?
    C7 C2 C1A C5A . . . . -136.73(14) ?
    C3 C2 C1A C5A . . . . -13.55(19) ?
    C7 C2 C1A C1 . . . . 46.4(2) ?
    C3 C2 C1A C1 . . . . 169.55(14) ?
    N1 N2 C1 C1A . . . . 0.90(18) ?
    N1 N2 C1 C6 . . . . -179.36(15) ?
    C5A C1A C1 N2 . . . . -0.21(17) ?
    C2 C1A C1 N2 . . . . 177.07(14) ?
    C5A C1A C1 C6 . . . . -179.92(16) ?
    C2 C1A C1 C6 . . . . -2.6(3) ?
    C2 C3 C13 O2 . . . . 125.03(16) ?
    C4 C3 C13 O2 . . . . -107.83(16) ?
    C2 C3 C13 C14 . . . . -54.72(17) ?
    C4 C3 C13 C14 . . . . 72.43(18) ?
    C12 C7 C8 C9 . . . . 0.4(2) ?
    C2 C7 C8 C9 . . . . -178.70(14) ?
    C1 C1A C5A N1 . . . . -0.54(17) ?
    C2 C1A C5A N1 . . . . -178.05(13) ?
    C1 C1A C5A C5 . . . . -179.78(15) ?
    C2 C1A C5A C5 . . . . 2.7(2) ?
    C1A C5A N1 N2 . . . . 1.10(19) ?
    C5 C5A N1 N2 . . . . -179.66(16) ?
    C1 N2 N1 C5A . . . . -1.26(19) ?
    C13 C3 C4 O1 . . . . -72.98(16) ?
    C2 C3 C4 O1 . . . . 53.21(15) ?
    C13 C3 C4 C15 . . . . 48.32(18) ?
    C2 C3 C4 C15 . . . . 174.51(13) ?
    C13 C3 C4 C5 . . . . 169.05(13) ?
    C2 C3 C4 C5 . . . . -64.77(16) ?
    C8 C7 C12 C11 . . . . 0.7(3) ?
    C2 C7 C12 C11 . . . . 179.84(18) ?
    C7 C8 C9 C10 . . . . -1.0(2) ?
    N1 C5A C5 C4 . . . . 159.56(16) ?
    C1A C5A C5 C4 . . . . -21.3(2) ?
    O1 C4 C5 C5A . . . . -66.44(16) ?
    C15 C4 C5 C5A . . . . 171.35(15) ?
    C3 C4 C5 C5A . . . . 49.37(18) ?
    C7 C12 C11 C10 . . . . -1.3(3) ?
    C12 C11 C10 C9 . . . . 0.7(4) ?
    C8 C9 C10 C11 . . . . 0.5(3) ?
loop_
    _geom_hbond_atom_site_label_D
    _geom_hbond_atom_site_label_H
    _geom_hbond_atom_site_label_A
    _geom_hbond_site_symmetry_A
    _geom_hbond_distance_DH
    _geom_hbond_distance_HA
    _geom_hbond_distance_DA
    _geom_hbond_angle_DHA
    _geom_hbond_publ_flag
    O1 H1A Cl 8_655 0.82 2.39 3.2110(14) 176 yes
    N2 H2B Cl 8_655 0.86 2.21 3.0620(14) 171 yes
    N1 H1B Cl 5_665 0.86 2.25 3.0280(15) 150 yes
