# Supplementary material for: rac-5-Acetyl-6-hy­droxy-3,6-dimethyl-4-phenyl-2H-4,5,6,7-tetra­hydro­indazol-1-ium chloride
Source: Acta Crystallogr Sect E Struct Rep Online. 2010 Jun 26;66(Pt 7):o1848. doi: 10.1107/S1600536810024281 (PMC3006733; doi:10.1107/S1600536810024281)
Supplement: Supplementary file 2 [file e-66-o1848-Isup2.hkl]

# 
# h,k,l, Fc-squared, Fo-squared, sigma(Fo-squared) and status flag 
# 
data_I
_shelx_title ' A in P-1' 
_shelx_refln_list_code          4 
_shelx_F_calc_maximum      120.20 
_exptl_crystal_F_000       340.00 
_reflns_d_resolution_high  0.7475 
 
loop_ 
 _symmetry_equiv_pos_as_xyz 
 'x, y, z' 
 '-x, -y, -z' 
 
_cell_length_a     6.9661 
_cell_length_b     8.3527 
_cell_length_c    15.6739 
_cell_angle_alpha  88.145 
_cell_angle_beta   87.385 
_cell_angle_gamma  67.882 
 
_shelx_F_squared_multiplier     1.000 
 
loop_ 
 _refln_index_h 
 _refln_index_k 
 _refln_index_l 
 _refln_F_squared_calc 
 _refln_F_squared_meas 
 _refln_F_squared_sigma 
 _refln_observed_status 
   2   0   0     5313.61     5344.13     46.69 o 
   4   0   0        0.72        0.38      0.24 o 
   5   0   0        0.33       -0.48      0.51 o 
   6   0   0        8.60        8.31      0.56 o 
   7   0   0       58.65       58.77      2.03 o 
   8   0   0       25.65       26.79      1.94 o 
  -8   1   0        0.16        1.04      0.60 o 
  -7   1   0        0.02        0.30      0.49 o 
  -6   1   0       27.94       29.58      0.93 o 
  -5   1   0        4.00        1.81      0.74 o 
  -4   1   0      106.44       92.97      1.36 o 
  -3   1   0      840.86      883.63      9.77 o 
  -2   1   0      206.11      218.56      3.08 o 
  -1   1   0     9680.01     9406.58     88.28 o 
   0   1   0     1503.41     1527.93     17.07 o 
   1   1   0      562.72      527.80      4.29 o 
   2   1   0     2413.44     2452.32     18.71 o 
   3   1   0       47.74       49.82      1.36 o 
   4   1   0       54.26       57.81      0.96 o 
   5   1   0       83.62       89.82      1.44 o 
   6   1   0      257.68      266.34      3.47 o 
   7   1   0        4.01        4.27      0.49 o 
   8   1   0       25.23       23.06      2.05 o 
  -7   2   0       51.47       56.55      1.83 o 
  -6   2   0        1.41        1.63      0.54 o 
  -5   2   0       12.29       10.21      0.59 o 
  -4   2   0        1.32       -0.11      0.24 o 
  -3   2   0       75.53       90.43      1.44 o 
  -2   2   0       64.19       48.96      0.59 o 
  -1   2   0       13.76       11.62      1.25 o 
   0   2   0       61.25       64.74      0.76 o 
   1   2   0       39.33       39.18      3.23 o 
   2   2   0        1.97        3.33      0.31 o 
   3   2   0        5.35        7.62      0.34 o 
   4   2   0        4.89        4.39      0.32 o 
   5   2   0      197.98      231.04      2.59 o 
   6   2   0       62.08       55.81      1.34 o 
   7   2   0       11.41       10.73      0.64 o 
   8   2   0        0.01       -0.15      0.60 o 
   9   2   0        1.13        0.27      1.15 o 
  -7   3   0        1.65        1.90      0.73 o 
  -6   3   0        0.03       -0.10      0.52 o 
  -5   3   0       32.11       35.11      2.01 o 
  -4   3   0       34.30       32.98      1.14 o 
  -3   3   0        6.95        6.87      0.59 o 
  -2   3   0        4.02        0.44      1.05 o 
  -1   3   0      263.39      298.05      5.23 o 
   1   3   0      371.54      385.12      3.55 o 
   2   3   0      571.10      533.56      4.81 o 
   3   3   0     1421.51     1579.04     13.79 o 
   4   3   0      413.14      462.09      4.39 o 
   5   3   0      120.81      113.36      1.52 o 
   6   3   0       79.13       70.78      1.19 o 
   7   3   0       52.60       51.07      1.61 o 
   8   3   0       18.24       17.93      1.19 o 
   9   3   0        2.75        2.30      0.80 o 
  -6   4   0        5.23        5.43      0.79 o 
  -5   4   0        0.86        0.21      0.53 o 
  -4   4   0       15.36       14.44      0.91 o 
  -3   4   0       91.51       83.09      1.80 o 
  -2   4   0       97.05       94.34      1.77 o 
  -1   4   0      207.04      213.44      2.89 o 
   0   4   0      474.83      486.90      5.52 o 
   1   4   0      272.13      290.76      2.86 o 
   2   4   0     2224.80     2241.21     22.66 o 
   3   4   0        0.24        0.30      0.26 o 
   4   4   0      238.99      200.50      2.16 o 
   6   4   0        2.74        2.92      0.59 o 
   7   4   0       12.57       13.88      0.98 o 
   8   4   0        1.05       -0.25      0.54 o 
   9   4   0        2.46        2.12      0.78 o 
  -6   5   0        0.02        0.44      0.65 o 
  -5   5   0        6.08        4.68      1.12 o 
  -4   5   0       25.58       26.00      1.19 o 
  -3   5   0       41.41       33.68      1.23 o 
  -2   5   0       42.62       39.00      1.20 o 
  -1   5   0       10.62        9.77      0.64 o 
   0   5   0        5.97        8.45      0.40 o 
   1   5   0       36.33       29.82      0.67 o 
   2   5   0        8.93       12.52      0.48 o 
   3   5   0       10.14       11.99      0.94 o 
   4   5   0        1.75        2.65      0.42 o 
   5   5   0        0.01       -0.23      0.23 o 
   6   5   0        2.64        2.49      0.54 o 
   7   5   0       27.36       27.02      1.57 o 
   8   5   0        3.43        2.05      0.71 o 
   9   5   0        0.83       -0.34      0.64 o 
  -5   6   0       12.50       11.35      1.03 o 
  -4   6   0       21.52       23.16      1.20 o 
  -3   6   0      152.77      148.32      2.82 o 
  -2   6   0       78.94       74.29      1.79 o 
  -1   6   0       16.74       15.93      1.15 o 
   0   6   0      156.65      154.14      1.87 o 
   1   6   0       29.65       25.54      0.72 o 
   2   6   0       22.15       19.40      0.79 o 
   3   6   0        3.75        2.74      0.44 o 
   4   6   0      198.83      201.08      3.02 o 
   5   6   0        7.33        7.79      1.09 o 
   6   6   0       17.86       17.64      1.55 o 
   7   6   0       32.53       32.30      1.36 o 
   8   6   0        6.19        6.03      0.86 o 
   9   6   0        0.27       -0.47      0.71 o 
  -4   7   0        2.05        1.59      0.67 o 
  -3   7   0       25.70       23.20      1.20 o 
  -2   7   0       57.16       51.73      1.59 o 
  -1   7   0      109.50      104.20      2.15 o 
   0   7   0       49.91       46.16      2.42 o 
   1   7   0       19.62       23.31      0.92 o 
   2   7   0        7.27        5.75      0.47 o 
   3   7   0      541.45      542.20      5.45 o 
   4   7   0       69.18       70.31      1.25 o 
   5   7   0       39.26       42.11      1.36 o 
   6   7   0        3.32        2.88      0.63 o 
   7   7   0        0.00       -0.50      0.50 o 
   8   7   0       23.34       24.04      1.38 o 
  -3   8   0        0.00        0.04      0.61 o 
  -2   8   0        0.02        1.67      0.86 o 
  -1   8   0        2.00        2.57      0.60 o 
   0   8   0       38.88       36.98      1.32 o 
   1   8   0        2.50        2.35      0.54 o 
   2   8   0       63.42       64.60      1.24 o 
   3   8   0        8.11        8.86      0.56 o 
   4   8   0        1.38        1.03      0.39 o 
   5   8   0       52.10       47.91      2.52 o 
   6   8   0        5.71        4.78      1.05 o 
   7   8   0        5.59        5.52      1.13 o 
   8   8   0        9.57        8.29      0.96 o 
  -2   9   0        0.18       -0.21      0.58 o 
  -1   9   0        2.33        2.60      0.72 o 
   0   9   0        8.08       10.04      0.86 o 
   1   9   0        2.60        2.05      0.56 o 
   2   9   0        1.26        1.77      0.52 o 
   3   9   0        1.38        2.23      0.44 o 
   4   9   0        0.15        0.11      0.81 o 
   5   9   0        0.02       -0.29      0.62 o 
   6   9   0        0.10       -0.54      0.54 o 
   7   9   0        0.54       -0.56      1.08 o 
   0  10   0       18.02       18.27      1.69 o 
   1  10   0        1.29        1.74      0.62 o 
   2  10   0        6.20        6.64      0.78 o 
   3  10   0        2.77        2.61      1.16 o 
   4  10   0        0.58       -0.58      0.58 o 
   5  10   0       12.63       11.18      0.94 o 
   6  10   0        8.33        7.89      0.89 o 
   3  11   0        0.94        2.62      1.00 o 
   4  11   0        3.70        5.02      1.13 o 
  -4 -11   1        0.40       -0.06      0.83 o 
  -3 -11   1        1.45        3.52      1.00 o 
  -6 -10   1        0.57       -0.58      0.73 o 
  -5 -10   1        0.32        0.07      0.59 o 
  -4 -10   1       12.41       12.67      0.96 o 
  -3 -10   1        0.00        0.12      0.51 o 
  -2 -10   1        2.57        4.51      0.75 o 
  -1 -10   1        3.03        2.63      0.67 o 
   0 -10   1        1.03        1.83      0.66 o 
  -7  -9   1        9.55       11.34      2.84 o 
  -6  -9   1        0.11       -0.10      0.69 o 
  -5  -9   1        9.28       10.30      1.39 o 
  -4  -9   1       13.11       13.92      0.73 o 
  -3  -9   1        6.18        7.45      0.56 o 
  -2  -9   1       29.39       26.66      1.38 o 
  -1  -9   1       11.83       10.50      0.85 o 
   0  -9   1       11.06       11.38      0.91 o 
   1  -9   1        4.24        4.00      1.29 o 
   2  -9   1        1.99        2.00      0.72 o 
  -8  -8   1        0.01       -0.62      0.62 o 
  -7  -8   1        0.32       -0.54      0.54 o 
  -6  -8   1       40.58       37.44      1.43 o 
  -5  -8   1       36.15       35.07      1.31 o 
  -4  -8   1       62.04       64.76      1.76 o 
  -3  -8   1        7.30        6.79      0.52 o 
  -2  -8   1        6.61        5.11      0.64 o 
  -1  -8   1        1.82        1.39      0.50 o 
   0  -8   1       11.95       12.22      0.87 o 
   1  -8   1       33.77       34.64      1.36 o 
   2  -8   1       29.52       29.60      1.32 o 
   3  -8   1       17.79       19.84      1.82 o 
  -8  -7   1        0.66        0.35      0.99 o 
  -7  -7   1       21.93       23.82      2.06 o 
  -6  -7   1       91.24       89.82      3.05 o 
  -5  -7   1        0.06        0.37      0.43 o 
  -4  -7   1      152.94      161.42      2.07 o 
  -3  -7   1        5.22        2.51      0.72 o 
  -2  -7   1       17.27       18.60      0.79 o 
  -1  -7   1        6.79        6.10      0.47 o 
   0  -7   1       94.95       85.05      1.84 o 
   1  -7   1       14.04       17.98      1.77 o 
   2  -7   1       30.12       29.51      1.26 o 
   3  -7   1        0.46        0.93      0.57 o 
   4  -7   1        2.60        1.84      0.69 o 
  -9  -6   1        0.01       -0.67      1.49 o 
  -8  -6   1        0.27       -0.39      0.58 o 
  -7  -6   1       70.39       70.85      1.95 o 
  -6  -6   1       28.72       29.99      1.20 o 
  -5  -6   1       28.33       24.70      1.04 o 
  -4  -6   1      124.42      118.48      2.03 o 
  -3  -6   1      122.46      118.03      1.59 o 
  -2  -6   1        0.41        0.94      0.48 o 
  -1  -6   1      316.71      289.81      3.06 o 
   0  -6   1       86.80       83.94      1.24 o 
   1  -6   1      169.48      166.21      2.71 o 
   2  -6   1       57.37       52.28      1.87 o 
   3  -6   1       63.59       61.02      1.72 o 
   4  -6   1        0.40        0.38      0.55 o 
   5  -6   1        3.43        3.84      0.76 o 
  -9  -5   1        1.77        0.49      0.75 o 
  -8  -5   1        0.00       -0.35      0.59 o 
  -7  -5   1       57.08       58.19      1.98 o 
  -6  -5   1        3.57        4.05      0.62 o 
  -5  -5   1       59.38       57.68      1.10 o 
  -4  -5   1        0.34        3.24      1.17 o 
  -3  -5   1        4.28        3.77      0.52 o 
  -2  -5   1        7.91        4.58      0.56 o 
  -1  -5   1      429.33      423.52      4.09 o 
   0  -5   1      101.19       84.86      1.18 o 
   1  -5   1       24.91       23.84      1.28 o 
   2  -5   1      132.75      133.34      2.35 o 
   3  -5   1        3.05        2.84      1.29 o 
   4  -5   1        2.03        2.52      0.66 o 
   5  -5   1        3.33        3.87      0.71 o 
   6  -5   1        1.43        0.63      0.68 o 
  -9  -4   1        1.04        0.40      0.67 o 
  -8  -4   1       28.38       27.73      1.37 o 
  -7  -4   1       32.11       31.72      1.29 o 
  -6  -4   1        3.90        2.30      0.33 o 
  -5  -4   1       11.55       18.90      0.57 o 
  -4  -4   1      105.04      112.56      1.60 o 
  -3  -4   1       50.81       59.53      1.17 o 
  -2  -4   1      364.10      349.00      3.35 o 
  -1  -4   1        0.82        0.81      0.19 o 
   0  -4   1      139.40      132.23      1.51 o 
   1  -4   1      357.55      373.01      4.49 o 
   2  -4   1      237.83      248.08      3.40 o 
   3  -4   1      217.52      208.18      3.17 o 
   4  -4   1       30.60       26.34      2.83 o 
   5  -4   1       20.05       17.80      1.17 o 
   6  -4   1        2.89        1.37      0.64 o 
  -9  -3   1        0.14       -0.03      0.68 o 
  -8  -3   1       18.66       17.77      1.42 o 
  -7  -3   1       11.99       13.75      0.99 o 
  -6  -3   1        2.60        2.71      0.35 o 
  -5  -3   1      148.92      171.26      2.03 o 
  -4  -3   1      234.64      211.51      2.26 o 
  -3  -3   1      450.66      396.55      3.74 o 
  -2  -3   1       12.33        7.37      0.65 o 
  -1  -3   1      842.05      906.20      7.99 o 
   0  -3   1      240.77      253.06      2.47 o 
   1  -3   1      283.93      293.96      5.02 o 
   2  -3   1      379.69      383.25      4.70 o 
   3  -3   1        1.24        0.09      0.35 o 
   4  -3   1        8.96        9.39      0.71 o 
   5  -3   1        1.82        1.58      0.53 o 
   6  -3   1        4.60        2.80      0.61 o 
   7  -3   1        5.67        8.11      0.91 o 
  -9  -2   1        0.41       -0.68      1.03 o 
  -8  -2   1       18.65       18.27      1.16 o 
  -7  -2   1       19.10       22.48      0.84 o 
  -6  -2   1       43.56       50.31      1.08 o 
  -5  -2   1       64.52       56.01      1.35 o 
  -4  -2   1      219.07      210.81      2.29 o 
  -3  -2   1      105.26       97.52      1.20 o 
  -2  -2   1      795.40      932.51     11.40 o 
  -1  -2   1     2671.49     2596.46     22.98 o 
   0  -2   1      576.76      641.54      5.03 o 
   1  -2   1     1380.30     1456.04     15.56 o 
   2  -2   1       78.95       66.81      0.96 o 
   3  -2   1      251.48      219.18      2.37 o 
   4  -2   1        5.85        6.64      0.45 o 
   5  -2   1       67.42       60.27      1.16 o 
   6  -2   1        0.32        0.54      0.52 o 
   7  -2   1        8.83       11.50      1.51 o 
  -8  -1   1        0.63       -0.60      0.60 o 
  -7  -1   1        0.58        0.36      0.43 o 
  -6  -1   1      148.00      141.07      2.00 o 
  -5  -1   1        1.87        1.74      0.31 o 
  -4  -1   1        4.65        5.66      0.66 o 
  -3  -1   1       29.34       42.09      0.71 o 
  -2  -1   1     1555.77     1595.25     15.28 o 
  -1  -1   1       92.16       72.03      0.74 o 
   0  -1   1     1170.50     1151.31     12.76 o 
   1  -1   1      577.75      572.76      5.47 o 
   2  -1   1      550.38      638.26      8.03 o 
   3  -1   1       16.20       11.80      0.53 o 
   4  -1   1       63.44       82.00      1.26 o 
   5  -1   1       12.36        8.93      0.52 o 
   6  -1   1       72.30       74.11      1.41 o 
   7  -1   1       11.19       11.59      0.73 o 
   8  -1   1        0.01        0.25      0.55 o 
  -8   0   1        1.10        2.54      0.65 o 
  -7   0   1        7.22        8.01      0.63 o 
  -6   0   1       78.12       72.40      1.37 o 
  -5   0   1       40.15       32.79      1.77 o 
  -4   0   1       39.32       43.20      1.15 o 
  -3   0   1      895.26      914.93      8.15 o 
  -2   0   1      800.89      881.23      7.75 o 
  -1   0   1     1674.20     1823.51     14.55 o 
   1   0   1      456.49      465.29     10.47 o 
   2   0   1      455.95      469.60      5.52 o 
   3   0   1     1987.58     2170.54     28.72 o 
   4   0   1        6.42        5.29      0.58 o 
   5   0   1      379.25      384.91      4.00 o 
   6   0   1        0.48        0.06      0.35 o 
   7   0   1       21.02       19.18      0.87 o 
   8   0   1        9.71        7.86      1.30 o 
  -8   1   1        0.00       -0.05      0.56 o 
  -7   1   1        2.20        2.94      0.62 o 
  -6   1   1        3.91        2.63      0.44 o 
  -5   1   1      280.81      267.16      3.04 o 
  -4   1   1      329.12      322.71      3.38 o 
  -3   1   1      249.04      251.06      3.21 o 
  -2   1   1      611.93      681.80      6.12 o 
  -1   1   1      277.84      278.21      3.14 o 
   0   1   1      842.17      894.35      5.87 o 
   1   1   1      484.73      467.24      5.22 o 
   2   1   1      662.13      710.64      9.71 o 
   3   1   1      104.11      123.14      3.71 o 
   4   1   1      720.20      691.16      6.36 o 
   5   1   1      116.68      116.12      2.30 o 
   6   1   1      190.49      179.88      2.35 o 
   7   1   1       20.59       18.72      0.83 o 
   8   1   1        5.76        4.67      1.69 o 
  -7   2   1        5.49        6.38      0.82 o 
  -6   2   1       50.30       52.66      1.62 o 
  -5   2   1        0.37       -0.03      0.35 o 
  -4   2   1       50.04       46.83      0.93 o 
  -3   2   1        3.19        3.64      0.75 o 
  -2   2   1       30.84       34.69      0.94 o 
  -1   2   1      253.04      233.59      2.99 o 
   0   2   1       32.67       29.43      0.79 o 
   1   2   1     8091.46     7954.89     98.04 o 
   2   2   1       49.96       54.54      2.55 o 
   3   2   1       40.20       46.16      0.79 o 
   5   2   1       13.09       11.63      0.49 o 
   6   2   1       27.02       24.07      1.11 o 
   7   2   1       28.61       26.66      1.24 o 
   8   2   1        1.83        0.26      0.64 o 
   9   2   1        0.01       -0.76      1.32 o 
  -7   3   1        0.15        0.09      0.60 o 
  -6   3   1        3.65        3.17      0.65 o 
  -5   3   1        2.32        2.58      0.55 o 
  -4   3   1        9.12        8.21      0.65 o 
  -3   3   1       13.40       10.35      0.65 o 
  -2   3   1       38.41       30.48      1.23 o 
  -1   3   1       49.60       59.75      1.47 o 
   0   3   1      771.18      808.69      9.27 o 
   1   3   1     1776.26     1890.09     19.06 o 
   2   3   1      524.45      586.17      5.28 o 
   4   3   1        7.58        7.18      0.39 o 
   5   3   1        1.05        0.30      0.37 o 
   6   3   1       19.61       20.99      0.64 o 
   7   3   1        0.94        0.25      1.27 o 
   8   3   1        0.14       -0.44      0.94 o 
   9   3   1        0.01        0.02      1.34 o 
  -6   4   1       24.57       30.80      2.06 o 
  -5   4   1        0.47        0.92      0.52 o 
  -4   4   1       37.10       37.00      1.31 o 
  -3   4   1       87.29       78.30      1.72 o 
  -2   4   1       50.86       57.95      1.70 o 
  -1   4   1      381.94      408.66      4.86 o 
   0   4   1        0.48        0.91      0.22 o 
   1   4   1       49.71       65.44      0.94 o 
   2   4   1      542.75      569.69      5.21 o 
   3   4   1       28.47       39.82      0.67 o 
   4   4   1       65.58       73.96      0.98 o 
   5   4   1       53.65       56.17      1.02 o 
   6   4   1       17.98       21.50      2.40 o 
   7   4   1        2.28        1.52      0.58 o 
   8   4   1        0.15       -0.57      0.57 o 
   9   4   1        3.87        3.96      1.47 o 
  -6   5   1        0.53        0.87      0.64 o 
  -5   5   1        8.82        8.51      0.95 o 
  -4   5   1       13.97       15.96      1.87 o 
  -3   5   1        4.06        5.91      0.91 o 
  -2   5   1        0.11        0.26      0.42 o 
  -1   5   1        0.49        0.28      0.84 o 
   0   5   1       65.10       83.98      1.17 o 
   1   5   1        0.12        0.39      0.22 o 
   2   5   1      151.83      127.73      1.57 o 
   3   5   1      143.54      127.57      1.57 o 
   4   5   1        5.77        5.72      0.35 o 
   5   5   1        2.21        2.84      1.18 o 
   6   5   1       13.30       11.95      0.84 o 
   7   5   1        0.43       -0.26      0.51 o 
   8   5   1       12.60       12.28      1.03 o 
   9   5   1        8.98        8.35      1.38 o 
  -5   6   1        1.06        2.07      0.73 o 
  -4   6   1        8.27        8.43      0.87 o 
  -3   6   1       14.94       12.36      1.32 o 
  -2   6   1       37.69       33.12      1.21 o 
  -1   6   1       13.71       12.36      1.03 o 
   0   6   1        9.50        9.70      0.53 o 
   1   6   1       82.09       72.23      1.64 o 
   2   6   1      105.86       99.63      1.43 o 
   3   6   1      245.80      246.24      2.69 o 
   4   6   1      103.74       95.78      1.87 o 
   5   6   1      172.05      163.24      4.14 o 
   6   6   1        0.50        1.77      0.52 o 
   7   6   1        2.55        2.21      1.03 o 
   8   6   1       12.99       12.91      1.51 o 
   9   6   1        0.75       -0.27      0.70 o 
  -4   7   1        2.05        1.40      0.96 o 
  -3   7   1        4.39        4.32      0.72 o 
  -2   7   1        0.00       -0.67      0.67 o 
  -1   7   1        8.36        8.06      0.75 o 
   0   7   1       89.57       88.90      1.88 o 
   1   7   1       15.32       16.89      0.67 o 
   2   7   1      408.21      403.55      4.14 o 
   3   7   1       30.73       26.95      1.45 o 
   4   7   1       54.30       57.51      1.24 o 
   5   7   1        0.11       -0.13      0.45 o 
   6   7   1        5.21        3.41      0.66 o 
   7   7   1        5.13        4.08      0.73 o 
   8   7   1       13.81       11.40      1.01 o 
  -3   8   1        4.56        5.39      0.84 o 
  -2   8   1       71.54       75.49      2.05 o 
  -1   8   1       37.05       35.21      2.43 o 
   0   8   1        0.18        0.20      0.53 o 
   1   8   1       42.92       46.54      1.41 o 
   2   8   1        1.09        0.33      0.36 o 
   3   8   1        0.01       -0.36      0.36 o 
   4   8   1       24.33       24.12      1.44 o 
   5   8   1       11.20       11.44      1.68 o 
   6   8   1        0.11       -0.54      0.54 o 
   7   8   1        9.42       10.10      0.98 o 
   8   8   1       16.82       15.69      1.20 o 
  -2   9   1        0.17        0.34      0.69 o 
  -1   9   1       29.32       28.99      1.36 o 
   0   9   1        6.22        5.55      0.73 o 
   1   9   1        3.72        4.90      0.67 o 
   2   9   1        2.98        4.56      0.85 o 
   3   9   1        3.28        2.58      0.67 o 
   4   9   1       30.76       33.83      1.30 o 
   5   9   1        2.55        2.18      1.19 o 
   6   9   1        2.50        1.30      0.59 o 
   7   9   1        0.08        0.16      0.74 o 
   0  10   1        3.74        2.97      0.73 o 
   1  10   1       15.53       17.11      1.07 o 
   2  10   1        6.60        5.96      0.74 o 
   3  10   1       15.67       17.53      1.03 o 
   4  10   1        1.51        0.85      1.00 o 
   5  10   1        3.71        3.66      0.74 o 
   6  10   1        0.08       -0.66      1.36 o 
   3  11   1        0.04       -0.40      0.85 o 
   4  11   1        4.81        6.34      1.16 o 
  -4 -11   2       18.33       16.96      1.64 o 
  -3 -11   2        5.45        6.50      1.13 o 
  -6 -10   2        0.08       -0.55      0.55 o 
  -5 -10   2        0.00       -0.53      0.53 o 
  -4 -10   2       28.50       32.31      1.40 o 
  -3 -10   2        1.45        3.78      0.79 o 
  -2 -10   2        3.67        6.09      0.76 o 
  -1 -10   2        0.67        0.52      0.58 o 
   0 -10   2       10.66       11.06      0.99 o 
  -7  -9   2        0.05       -0.19      1.07 o 
  -6  -9   2        0.10       -0.26      0.47 o 
  -5  -9   2        6.98        9.06      0.81 o 
  -4  -9   2        3.54        3.41      0.63 o 
  -3  -9   2        0.20       -0.02      0.38 o 
  -2  -9   2        0.11        0.48      0.47 o 
  -1  -9   2       11.57       13.04      0.90 o 
   0  -9   2        3.00        2.39      0.63 o 
   1  -9   2        4.40        3.77      0.69 o 
   2  -9   2       14.53       15.60      1.41 o 
  -8  -8   2        4.72        3.83      0.79 o 
  -7  -8   2        7.48        7.26      0.86 o 
  -6  -8   2       31.32       31.34      1.32 o 
  -5  -8   2        0.02       -0.43      0.43 o 
  -4  -8   2       33.36       33.71      0.94 o 
  -3  -8   2       50.13       44.87      1.05 o 
  -2  -8   2        0.50        0.63      0.35 o 
  -1  -8   2       74.53       71.11      1.73 o 
   0  -8   2        0.01        0.09      0.46 o 
   1  -8   2       32.04       28.97      1.23 o 
   2  -8   2        0.23       -0.12      0.66 o 
   3  -8   2        0.01       -0.32      0.59 o 
  -8  -7   2       39.91       38.84      2.81 o 
  -7  -7   2        0.15        0.05      0.56 o 
  -6  -7   2        1.46        1.30      1.62 o 
  -5  -7   2       40.81       41.40      0.97 o 
  -4  -7   2       24.77       21.84      1.14 o 
  -3  -7   2       32.62       31.52      1.28 o 
  -2  -7   2        3.68        2.42      0.46 o 
  -1  -7   2      300.40      296.05      4.64 o 
   0  -7   2       24.91       24.13      1.43 o 
   1  -7   2      136.16      144.62      2.63 o 
   2  -7   2        0.05        1.39      0.58 o 
   3  -7   2        0.82        0.11      0.67 o 
   4  -7   2        0.46       -0.60      0.60 o 
  -9  -6   2        1.01        0.52      0.70 o 
  -8  -6   2        6.84        6.55      0.83 o 
  -7  -6   2        9.01       10.45      0.90 o 
  -6  -6   2       21.09       21.98      1.10 o 
  -5  -6   2        1.82        2.08      0.36 o 
  -4  -6   2        8.23        8.18      0.69 o 
  -3  -6   2        2.92        3.70      0.37 o 
  -2  -6   2      555.97      564.27      5.84 o 
  -1  -6   2        0.54        0.84      0.30 o 
   0  -6   2      242.19      247.27      4.05 o 
   1  -6   2      116.25      111.83      2.99 o 
   2  -6   2       11.38       10.83      0.81 o 
   3  -6   2       19.17       16.12      1.03 o 
   4  -6   2       19.42       19.06      1.19 o 
   5  -6   2        7.83       12.26      1.56 o 
  -9  -5   2        1.34        0.99      0.74 o 
  -8  -5   2        1.66        0.28      0.64 o 
  -7  -5   2       13.07       14.15      0.99 o 
  -6  -5   2       54.60       56.01      1.56 o 
  -5  -5   2        8.16        6.38      0.49 o 
  -4  -5   2        0.48        2.42      0.31 o 
  -3  -5   2        2.38        1.30      0.87 o 
  -2  -5   2        0.11        0.08      0.20 o 
  -1  -5   2       38.79       35.43      0.86 o 
   0  -5   2        0.01        0.13      0.30 o 
   1  -5   2       42.95       47.56      1.22 o 
   2  -5   2       54.21       55.46      2.14 o 
   3  -5   2      268.85      263.75      5.34 o 
   4  -5   2       18.60       18.89      1.06 o 
   5  -5   2       10.85       13.86      1.89 o 
   6  -5   2        6.45        5.23      0.87 o 
  -9  -4   2        1.02       -0.18      0.68 o 
  -8  -4   2        0.02       -0.27      0.57 o 
  -7  -4   2       23.80       24.86      1.19 o 
  -6  -4   2      143.98      131.61      2.27 o 
  -5  -4   2        0.04        0.01      0.23 o 
  -4  -4   2       27.51       27.18      0.65 o 
  -3  -4   2        0.03       -0.08      0.17 o 
  -2  -4   2      134.52      133.82      1.94 o 
  -1  -4   2      226.65      281.36      2.78 o 
   0  -4   2      102.69       93.74      1.19 o 
   1  -4   2       52.92       58.39      0.88 o 
   2  -4   2       13.16       11.25      0.69 o 
   3  -4   2        1.74        1.59      0.49 o 
   4  -4   2      114.35       98.47      2.09 o 
   5  -4   2       30.77       34.26      2.48 o 
   6  -4   2        0.10        0.32      0.57 o 
  -9  -3   2        1.59        1.76      0.76 o 
  -8  -3   2        0.19       -0.45      0.52 o 
  -7  -3   2       18.01       15.55      0.98 o 
  -6  -3   2        4.63        5.00      0.40 o 
  -5  -3   2       71.15       78.10      1.21 o 
  -4  -3   2        0.53        1.89      0.24 o 
  -3  -3   2       84.42      101.16      1.24 o 
  -2  -3   2       25.58       24.54      0.50 o 
  -1  -3   2      435.28      459.86      4.19 o 
   0  -3   2      451.19      469.01      4.30 o 
   1  -3   2      121.39       98.36      0.99 o 
   2  -3   2      102.91      113.13      2.62 o 
   3  -3   2      258.30      278.58      3.53 o 
   4  -3   2        0.28        0.50      0.61 o 
   5  -3   2        1.68        1.74      0.55 o 
   6  -3   2        6.48        6.51      0.75 o 
   7  -3   2        2.86        4.63      0.78 o 
  -9  -2   2        0.03       -0.65      0.65 o 
  -8  -2   2       10.94       10.19      0.90 o 
  -7  -2   2       12.82       12.39      0.68 o 
  -6  -2   2      103.93      102.79      1.62 o 
  -5  -2   2       68.53       66.84      1.14 o 
  -4  -2   2        5.61        5.45      0.32 o 
  -3  -2   2     1010.36      990.54     12.04 o 
  -2  -2   2      699.52      743.92      6.94 o 
  -1  -2   2      805.72      805.72      7.15 o 
   0  -2   2       45.31       49.42      0.79 o 
   1  -2   2       72.58       81.04      0.93 o 
   2  -2   2     1191.84     1375.03     22.36 o 
   3  -2   2        1.05       -0.16      0.21 o 
   4  -2   2       12.78        7.37      0.44 o 
   5  -2   2        2.61        3.34      0.50 o 
   6  -2   2       31.61       35.54      1.36 o 
   7  -2   2        6.11        6.71      1.32 o 
  -8  -1   2        7.08        7.28      0.88 o 
  -7  -1   2       22.10       22.82      1.12 o 
  -6  -1   2       24.39       23.91      1.45 o 
  -5  -1   2       22.46       18.65      0.63 o 
  -4  -1   2     1027.07     1040.56      9.32 o 
  -3  -1   2      244.30      289.61      2.87 o 
  -2  -1   2      622.87      662.03      5.89 o 
  -1  -1   2      629.13      657.67      5.02 o 
   0  -1   2      316.19      318.96      6.18 o 
   4  -1   2        0.99        0.44      0.27 o 
   5  -1   2        1.54        0.96      0.34 o 
   6  -1   2        0.25       -0.20      0.51 o 
   7  -1   2        0.09        0.37      0.52 o 
   8  -1   2        7.58        9.43      1.36 o 
  -8   0   2        0.46        0.07      0.76 o 
  -7   0   2        4.28        3.45      0.51 o 
  -6   0   2       38.17       40.84      1.05 o 
  -5   0   2      532.94      535.73      5.31 o 
  -4   0   2      366.67      388.75      3.90 o 
  -2   0   2     2661.60     2735.93     26.63 o 
  -1   0   2      333.15      303.62      2.40 o 
   0   0   2     3474.95     3493.49     35.36 o 
   1   0   2      169.91      163.27      1.38 o 
   2   0   2     4155.24     4143.54     36.65 o 
   3   0   2       21.99       21.42      0.69 o 
   4   0   2      847.12      861.29     13.11 o 
   5   0   2       47.33       43.02      0.97 o 
   6   0   2       78.81       71.02      1.36 o 
   7   0   2        7.47        5.25      0.79 o 
   8   0   2        8.74        9.46      1.47 o 
  -8   1   2        0.45        0.15      0.55 o 
  -7   1   2       18.51       21.29      1.13 o 
  -6   1   2       17.75       13.95      0.70 o 
  -5   1   2       33.48       41.22      1.00 o 
  -4   1   2       12.70       13.85      0.53 o 
  -3   1   2      269.18      253.06      2.65 o 
  -2   1   2      133.85      126.02      1.73 o 
  -1   1   2      130.55      137.70      1.73 o 
   0   1   2      183.87      177.98      1.71 o 
   1   1   2    14447.30    13911.54    133.96 o 
   2   1   2      358.08      401.10      3.16 o 
   3   1   2      875.18      931.70      9.50 o 
   4   1   2      462.08      480.68      4.60 o 
   5   1   2      124.09      122.04      2.74 o 
   6   1   2       54.21       50.12      2.00 o 
   7   1   2        3.43        2.27      0.44 o 
   8   1   2        0.04       -0.17      1.47 o 
  -7   2   2        1.93        4.17      0.72 o 
  -6   2   2       20.39       20.11      1.08 o 
  -5   2   2      161.49      154.77      2.09 o 
  -4   2   2       82.44       67.99      1.19 o 
  -3   2   2      651.17      601.62      5.65 o 
  -2   2   2       54.61       61.35      1.03 o 
  -1   2   2     3049.77     3144.09     25.76 o 
   0   2   2      879.61      896.55      8.07 o 
   1   2   2     8338.74     8316.39     73.01 o 
   2   2   2      248.60      249.88      3.09 o 
   3   2   2      187.20      241.28      2.38 o 
   4   2   2      300.46      321.27      5.51 o 
   5   2   2       20.37       25.76      0.77 o 
   6   2   2       15.43       11.16      0.56 o 
   7   2   2        0.08       -0.53      0.53 o 
   8   2   2        0.39        0.21      0.62 o 
   9   2   2        4.95        2.98      1.14 o 
  -7   3   2        0.17        0.59      0.60 o 
  -6   3   2        5.09        4.50      0.69 o 
  -5   3   2       35.51       34.40      1.26 o 
  -4   3   2        3.63        3.80      0.55 o 
  -3   3   2      202.18      226.55      4.11 o 
  -2   3   2      405.03      467.38      3.90 o 
  -1   3   2      458.67      492.28      4.01 o 
   0   3   2      353.48      376.31      3.53 o 
   1   3   2      512.93      505.91      4.59 o 
   2   3   2       23.60       33.38      0.45 o 
   4   3   2      168.25      189.03      2.80 o 
   5   3   2       18.29       15.58      0.43 o 
   6   3   2       39.20       39.52      1.35 o 
   7   3   2       95.00       90.25      2.15 o 
   8   3   2        0.43       -0.59      0.59 o 
   9   3   2        0.30       -0.35      1.37 o 
  -6   4   2        9.35        9.05      0.92 o 
  -5   4   2        0.39        0.06      0.52 o 
  -4   4   2       19.66       20.49      1.03 o 
  -3   4   2       75.60       73.63      1.67 o 
  -2   4   2      266.00      256.47      3.89 o 
   0   4   2      181.07      189.51      2.26 o 
   1   4   2      240.70      230.18      2.36 o 
   2   4   2       23.71       21.60      0.93 o 
   3   4   2       25.80       29.70      0.42 o 
   4   4   2      172.28      195.75      2.92 o 
   5   4   2       41.04       31.22      1.11 o 
   6   4   2      127.15      124.24      2.44 o 
   7   4   2        6.57        8.93      1.24 o 
   8   4   2        0.69       -0.32      0.64 o 
   9   4   2        0.51       -0.65      1.68 o 
  -6   5   2        0.00       -0.63      0.63 o 
  -5   5   2       13.46       13.35      1.00 o 
  -4   5   2        0.79        0.49      0.55 o 
  -3   5   2       53.93       48.08      1.45 o 
  -2   5   2       35.41       32.30      1.14 o 
  -1   5   2        1.12        0.36      0.34 o 
   0   5   2      323.31      323.92      3.27 o 
   1   5   2       94.10      113.09      1.44 o 
   2   5   2       33.35       37.57      0.92 o 
   3   5   2      817.43      888.29      8.00 o 
   4   5   2       60.51       58.27      0.86 o 
   5   5   2      211.97      207.79      3.26 o 
   6   5   2        1.51        0.80      0.91 o 
   7   5   2        9.27        8.95      0.86 o 
   8   5   2        7.10        6.70      0.91 o 
   9   5   2        0.65        0.57      0.72 o 
  -5   6   2        7.64        9.91      0.99 o 
  -4   6   2        0.37        0.71      0.56 o 
  -3   6   2        0.62        0.13      0.95 o 
  -2   6   2       18.76       18.80      1.00 o 
  -1   6   2      154.89      161.06      3.74 o 
   0   6   2        0.19        0.00      0.31 o 
   1   6   2       61.85       61.49      1.05 o 
   2   6   2       32.26       34.19      0.93 o 
   3   6   2      297.85      296.72      3.12 o 
   4   6   2       27.57       32.45      0.73 o 
   5   6   2       12.36       12.33      0.87 o 
   6   6   2        4.52        3.89      0.62 o 
   7   6   2        5.71        4.06      0.71 o 
   8   6   2        0.47       -0.25      0.75 o 
   9   6   2        0.03       -0.69      0.69 o 
  -4   7   2        0.83        1.20      0.62 o 
  -3   7   2       11.76       11.89      1.47 o 
  -2   7   2       76.67       76.33      1.95 o 
  -1   7   2        1.53        1.14      0.55 o 
   0   7   2        2.22        3.07      0.57 o 
   1   7   2      116.44      112.83      1.63 o 
   2   7   2        2.03        0.69      0.61 o 
   3   7   2      191.82      184.96      2.28 o 
   4   7   2        0.08       -0.53      0.53 o 
   5   7   2       42.35       41.65      1.41 o 
   6   7   2       10.32        9.94      1.20 o 
   7   7   2       10.37       10.49      1.50 o 
   8   7   2        4.16        2.99      0.79 o 
  -3   8   2        0.01        0.29      0.61 o 
  -2   8   2        6.84        7.36      0.82 o 
  -1   8   2        4.35        5.15      0.70 o 
   0   8   2       74.77       75.28      1.89 o 
   1   8   2        3.41        3.62      0.59 o 
   2   8   2        0.00       -0.32      0.33 o 
   3   8   2        5.47        4.56      0.48 o 
   4   8   2       61.62       60.60      1.64 o 
   5   8   2       20.23       22.94      1.15 o 
   6   8   2       17.88       18.47      1.44 o 
   7   8   2        1.38        1.14      0.62 o 
   8   8   2       18.00       19.62      1.35 o 
  -2   9   2        0.26        0.16      0.63 o 
  -1   9   2        3.69        3.99      0.75 o 
   0   9   2        0.35        0.63      1.32 o 
   1   9   2        2.03        2.37      0.86 o 
   2   9   2        9.23       10.60      0.81 o 
   3   9   2        1.71        1.88      0.60 o 
   4   9   2        0.22       -0.26      0.97 o 
   5   9   2       16.56       17.43      1.45 o 
   6   9   2        0.57        0.46      0.59 o 
   7   9   2        4.24        5.69      2.53 o 
   0  10   2        2.88        3.28      0.71 o 
   1  10   2        3.89        4.97      0.75 o 
   2  10   2        3.35        4.66      0.68 o 
   3  10   2        2.53        1.65      0.82 o 
   4  10   2        0.85       -0.24      0.89 o 
   5  10   2        2.03        2.29      0.67 o 
   6  10   2        4.80        3.99      1.41 o 
   3  11   2        1.82       -0.28      0.86 o 
   4  11   2        1.62        0.72      0.82 o 
  -6 -10   3        0.00       -0.40      0.59 o 
  -5 -10   3        0.10        0.25      0.58 o 
  -4 -10   3       15.28       16.63      1.05 o 
  -3 -10   3        3.44        4.78      1.34 o 
  -2 -10   3        0.01        0.29      0.86 o 
  -1 -10   3        4.98        5.09      0.74 o 
   0 -10   3       10.50       11.70      0.99 o 
  -7  -9   3        8.88       10.53      0.96 o 
  -6  -9   3        0.06       -0.19      0.51 o 
  -5  -9   3        9.39       11.11      1.15 o 
  -4  -9   3        4.77        6.13      0.55 o 
  -3  -9   3       24.70       24.07      0.87 o 
  -2  -9   3       25.66       28.48      1.24 o 
  -1  -9   3       27.12       28.23      2.09 o 
   0  -9   3        3.72        4.36      0.71 o 
   1  -9   3        0.16       -0.05      0.55 o 
   2  -9   3        0.91        1.47      0.67 o 
  -8  -8   3        0.00       -0.59      0.59 o 
  -7  -8   3        2.43        2.21      0.66 o 
  -6  -8   3        0.40        1.43      0.57 o 
  -5  -8   3        2.44        2.97      0.57 o 
  -4  -8   3       46.83       41.63      1.04 o 
  -3  -8   3       52.28       54.08      1.16 o 
  -2  -8   3       19.97       21.27      1.86 o 
  -1  -8   3       24.49       21.72      0.99 o 
   0  -8   3       12.99       10.89      2.07 o 
   1  -8   3        1.17        0.49      0.53 o 
   2  -8   3        0.38       -0.12      0.58 o 
   3  -8   3        0.07        0.63      0.63 o 
  -8  -7   3        0.56        0.57      0.79 o 
  -7  -7   3        0.17        0.25      0.55 o 
  -6  -7   3        0.01       -0.42      0.42 o 
  -5  -7   3       47.97       49.30      1.08 o 
  -4  -7   3        5.53        5.52      0.46 o 
  -3  -7   3        2.42        2.36      0.59 o 
  -2  -7   3        4.02        4.55      0.84 o 
  -1  -7   3       10.22        8.52      0.52 o 
   0  -7   3       51.52       48.17      1.38 o 
   1  -7   3        0.36        0.07      0.56 o 
   2  -7   3       21.43       21.32      1.45 o 
   3  -7   3        1.59        0.72      0.76 o 
   4  -7   3        9.27       10.53      1.32 o 
  -8  -6   3        1.49        1.70      0.86 o 
  -7  -6   3        0.59        0.88      0.58 o 
  -6  -6   3       17.01       15.93      1.03 o 
  -5  -6   3      189.58      182.21      2.33 o 
  -4  -6   3       29.47       29.28      0.79 o 
  -3  -6   3      705.51      700.54      6.54 o 
  -2  -6   3       54.08       59.67      1.06 o 
  -1  -6   3      184.72      168.99      3.20 o 
   0  -6   3       72.72       64.90      1.28 o 
   1  -6   3        8.24        7.22      0.64 o 
   2  -6   3       36.92       32.74      1.22 o 
   3  -6   3       11.00       14.03      0.96 o 
   4  -6   3       19.48       19.78      1.15 o 
   5  -6   3       34.50       33.20      3.12 o 
  -9  -5   3       11.39       13.27      1.15 o 
  -8  -5   3        0.99        1.01      0.63 o 
  -7  -5   3       98.96       91.25      2.18 o 
  -6  -5   3       46.28       40.50      0.94 o 
  -5  -5   3       61.45       68.06      1.16 o 
  -4  -5   3       34.14       37.51      0.82 o 
  -3  -5   3       17.64       17.90      0.56 o 
  -2  -5   3       15.72       14.47      0.52 o 
  -1  -5   3       68.35       58.52      0.97 o 
   0  -5   3       85.04       94.61      1.30 o 
   1  -5   3       86.89       75.34      1.08 o 
   2  -5   3        0.66        2.01      0.50 o 
   3  -5   3       35.50       38.68      1.38 o 
   4  -5   3       26.84       25.31      1.16 o 
   5  -5   3        8.52        8.84      1.10 o 
   6  -5   3        6.77        7.60      2.08 o 
  -9  -4   3        0.08       -0.93      0.93 o 
  -8  -4   3       16.96       16.71      1.13 o 
  -7  -4   3        0.91        0.84      0.59 o 
  -6  -4   3        0.15       -0.25      0.28 o 
  -5  -4   3       11.26       11.80      0.53 o 
  -4  -4   3      206.08      212.00      2.33 o 
  -3  -4   3      329.79      332.90      3.29 o 
  -2  -4   3      973.49      974.36      8.60 o 
  -1  -4   3      357.65      396.16      3.77 o 
   0  -4   3       15.78       18.93      0.50 o 
   1  -4   3      231.32      232.32      2.45 o 
   2  -4   3       14.11       15.00      0.78 o 
   3  -4   3        1.96        0.33      0.43 o 
   4  -4   3        5.37        4.53      1.04 o 
   5  -4   3        5.60        6.56      0.74 o 
   6  -4   3        0.18       -0.21      0.56 o 
  -9  -3   3        0.74       -0.79      0.79 o 
  -8  -3   3        4.95        4.64      0.76 o 
  -7  -3   3        0.20        0.03      0.34 o 
  -6  -3   3       71.65       68.99      1.25 o 
  -5  -3   3        7.42       10.61      0.49 o 
  -4  -3   3      222.60      224.62      3.03 o 
  -3  -3   3       67.88       81.30      1.09 o 
  -2  -3   3      698.44      684.24      6.12 o 
  -1  -3   3      323.43      326.01      3.09 o 
   0  -3   3     2304.87     2291.44     20.46 o 
   1  -3   3       21.88       19.78      0.49 o 
   3  -3   3      292.12      270.61      2.88 o 
   4  -3   3      274.26      257.51      4.11 o 
   5  -3   3       29.12       28.00      1.21 o 
   6  -3   3       11.28       10.65      0.88 o 
   7  -3   3       11.61       11.33      0.99 o 
  -8  -2   3        0.29        0.27      0.57 o 
  -7  -2   3       12.46       12.27      1.06 o 
  -6  -2   3      155.09      162.89      2.18 o 
  -5  -2   3       28.30       31.64      0.78 o 
  -4  -2   3        0.42        0.27      0.20 o 
  -3  -2   3     1218.05     1175.09     10.82 o 
  -2  -2   3       58.08       69.33      0.92 o 
  -1  -2   3     6007.63     5980.30     52.09 o 
   0  -2   3     1141.70     1167.69     10.27 o 
   1  -2   3      956.00     1004.88      8.89 o 
   2  -2   3     1818.65     1845.99     16.06 o 
   3  -2   3       12.99        9.70      0.43 o 
   4  -2   3      175.39      173.35      2.12 o 
   5  -2   3       11.66        7.28      0.50 o 
   6  -2   3       44.26       42.99      1.77 o 
   7  -2   3        1.51        1.80      0.61 o 
  -8  -1   3        2.02        0.70      0.45 o 
  -7  -1   3       52.21       52.77      1.55 o 
  -6  -1   3       54.97       51.84      1.14 o 
  -5  -1   3       13.32       11.85      0.56 o 
  -4  -1   3      375.47      364.75      3.67 o 
  -2  -1   3     1057.46     1157.38     10.95 o 
  -1  -1   3     1402.89     1556.96     12.66 o 
   0  -1   3      655.89      756.78     17.69 o 
   1  -1   3     1219.16     1257.58     11.09 o 
   2  -1   3      368.86      400.95      3.74 o 
   3  -1   3       42.78       47.72      0.84 o 
   4  -1   3       51.47       54.90      1.01 o 
   5  -1   3        0.28        0.13      0.33 o 
   6  -1   3        0.39       -0.33      0.33 o 
   7  -1   3        7.05        8.57      1.24 o 
   8  -1   3        3.13        5.56      1.23 o 
  -8   0   3       11.18       10.69      1.88 o 
  -7   0   3        0.88        0.57      0.41 o 
  -6   0   3       64.00       64.35      1.31 o 
  -5   0   3       21.87       19.55      0.85 o 
  -4   0   3       89.03       94.44      1.37 o 
  -3   0   3      192.52      184.60      2.04 o 
  -1   0   3     1144.81     1279.36      9.88 o 
   0   0   3       15.01       14.05      0.35 o 
   1   0   3      875.57      893.48      8.12 o 
   2   0   3       19.48       26.29      0.51 o 
   3   0   3     2141.99     2329.22     22.58 o 
   4   0   3       72.18       65.52      1.08 o 
   5   0   3        2.19        1.60      0.36 o 
   6   0   3        4.94        5.43      0.50 o 
   7   0   3       37.89       39.56      2.05 o 
   8   0   3        1.38        1.23      0.99 o 
  -8   1   3        0.18        0.34      0.59 o 
  -7   1   3        1.88        2.37      0.58 o 
  -6   1   3        4.40        5.35      0.49 o 
  -5   1   3       59.09       59.17      1.46 o 
  -4   1   3       21.05       19.41      0.61 o 
  -3   1   3      617.87      580.86      5.43 o 
  -2   1   3       74.88       78.35      1.03 o 
  -1   1   3      470.51      508.29      4.58 o 
   0   1   3      922.43      989.06      8.91 o 
   1   1   3      800.03      888.70      9.74 o 
   2   1   3     1627.88     1717.19     13.07 o 
   3   1   3        1.71        4.27      0.26 o 
   4   1   3       64.67       77.11      4.35 o 
   5   1   3        6.67        5.48      0.40 o 
   6   1   3       86.73       81.38      1.42 o 
   7   1   3       25.78       27.25      1.27 o 
   8   1   3       48.03       41.11      1.61 o 
  -7   2   3        1.77        0.22      0.56 o 
  -6   2   3        9.23        9.04      0.88 o 
  -5   2   3       26.87       25.05      0.83 o 
  -4   2   3      745.98      749.39      9.85 o 
  -3   2   3       52.93       56.00      0.96 o 
  -2   2   3       43.28       60.21      1.32 o 
  -1   2   3      117.37       99.92      1.29 o 
   0   2   3     1439.83     1376.24     12.50 o 
   1   2   3      289.48      296.75      2.77 o 
   2   2   3      706.29      732.12      6.83 o 
   3   2   3       15.63       16.36      0.64 o 
   4   2   3      281.81      298.55      3.01 o 
   5   2   3       23.12       23.10      0.63 o 
   6   2   3       31.71       30.87      0.83 o 
   7   2   3       28.00       24.80      1.23 o 
   8   2   3        5.31        4.82      1.70 o 
   9   2   3        3.09        2.14      1.34 o 
  -7   3   3       13.47       13.15      1.05 o 
  -6   3   3        1.32        1.46      0.70 o 
  -5   3   3       78.90       72.94      1.81 o 
  -4   3   3       42.30       38.76      1.22 o 
  -3   3   3       26.66       30.68      0.72 o 
  -2   3   3       17.95       16.32      0.46 o 
  -1   3   3      257.08      279.17      2.79 o 
   0   3   3      361.11      371.00      3.50 o 
   1   3   3     2096.71     2349.15     21.17 o 
   2   3   3      681.98      753.86      7.35 o 
   3   3   3        0.17        0.60      0.28 o 
   4   3   3       58.17       66.07      1.45 o 
   5   3   3        3.05        3.81      0.83 o 
   6   3   3        0.13       -0.24      0.46 o 
   7   3   3        3.73        3.34      0.70 o 
   8   3   3        2.81        2.91      1.09 o 
   9   3   3        0.05       -0.99      0.99 o 
  -6   4   3        0.06        0.79      0.58 o 
  -5   4   3       28.67       26.22      1.22 o 
  -4   4   3        8.40        5.94      0.67 o 
  -3   4   3       13.61       13.79      0.87 o 
  -2   4   3       16.21       14.49      0.75 o 
  -1   4   3        0.59        0.07      0.20 o 
   0   4   3       43.01       30.17      0.62 o 
   1   4   3      213.18      252.76      2.57 o 
   2   4   3     2350.52     2544.06     33.21 o 
   3   4   3      197.19      198.64      3.27 o 
   5   4   3       37.92       44.06      1.61 o 
   6   4   3        5.07        4.55      0.66 o 
   7   4   3       20.02       17.95      1.09 o 
   8   4   3        0.12       -0.27      0.63 o 
   9   4   3        0.58       -0.18      0.70 o 
  -6   5   3        1.56        3.44      1.05 o 
  -5   5   3        0.05       -0.21      0.56 o 
  -4   5   3       25.73       29.06      1.29 o 
  -3   5   3        0.02       -0.08      0.41 o 
  -2   5   3        1.28        1.28      0.52 o 
  -1   5   3       16.60       16.88      1.14 o 
   0   5   3        0.05       -0.17      0.22 o 
   1   5   3      133.66      157.08      1.85 o 
   2   5   3        3.60        1.86      0.27 o 
   3   5   3      306.98      315.79      3.19 o 
   4   5   3        3.04        1.10      0.60 o 
   5   5   3       12.10       13.59      0.89 o 
   6   5   3       42.51       47.28      1.51 o 
   7   5   3        0.15       -0.53      0.53 o 
   8   5   3        0.13       -0.31      0.75 o 
   9   5   3        0.04       -0.66      0.66 o 
  -5   6   3        6.53        8.42      0.95 o 
  -4   6   3        4.18        4.42      1.10 o 
  -3   6   3       20.24       18.05      1.82 o 
  -2   6   3       26.67       27.51      1.16 o 
  -1   6   3        7.00        5.79      1.11 o 
   0   6   3       24.80       20.64      0.62 o 
   1   6   3       15.90       17.75      0.63 o 
   2   6   3       45.61       47.27      0.94 o 
   3   6   3        7.70        8.06      0.59 o 
   4   6   3       47.42       48.76      0.87 o 
   5   6   3       29.86       26.95      1.56 o 
   6   6   3        0.09       -0.44      0.47 o 
   7   6   3        6.26        5.80      1.18 o 
   8   6   3        1.93        1.00      0.68 o 
   9   6   3        1.43        1.58      1.04 o 
  -4   7   3        0.01       -0.50      0.59 o 
  -3   7   3        4.22        4.50      0.77 o 
  -2   7   3       15.84       14.09      1.56 o 
  -1   7   3        2.50        2.26      0.56 o 
   0   7   3        4.40        2.89      0.95 o 
   1   7   3        5.56        5.23      0.44 o 
   2   7   3       19.08       14.98      0.69 o 
   3   7   3       12.50       14.08      0.66 o 
   4   7   3       44.33       43.88      1.37 o 
   5   7   3        9.69        8.61      0.76 o 
   6   7   3       87.77       91.80      2.17 o 
   7   7   3        0.09       -0.24      0.59 o 
   8   7   3        1.32        0.42      0.77 o 
  -3   8   3        0.98        1.18      0.63 o 
  -2   8   3        2.03        0.44      0.80 o 
  -1   8   3       28.08       24.48      1.17 o 
   0   8   3       63.56       63.45      1.72 o 
   1   8   3        0.53        0.56      0.43 o 
   2   8   3        9.27        9.01      0.72 o 
   3   8   3       69.23       68.83      1.50 o 
   4   8   3       43.19       37.65      3.27 o 
   5   8   3        0.39        0.48      0.67 o 
   6   8   3       11.76       11.39      0.91 o 
   7   8   3        1.55        1.27      1.65 o 
   8   8   3       10.20       11.33      2.22 o 
  -2   9   3        2.27        1.24      0.64 o 
  -1   9   3       50.86       55.29      2.52 o 
   0   9   3        7.47        8.89      0.83 o 
   1   9   3        0.37        0.91      0.73 o 
   2   9   3        1.18        1.04      0.50 o 
   3   9   3        1.29        0.12      0.37 o 
   4   9   3       19.71       18.27      1.32 o 
   5   9   3        6.17        5.62      1.12 o 
   6   9   3        4.79        3.54      1.07 o 
   7   9   3        0.99        0.19      0.63 o 
   0  10   3        0.07       -0.55      0.55 o 
   1  10   3       14.31       14.72      1.06 o 
   2  10   3        0.19        1.28      0.99 o 
   3  10   3        0.08       -0.18      0.76 o 
   4  10   3        5.82        5.80      0.93 o 
   5  10   3        3.15        1.32      0.76 o 
   6  10   3        1.51        0.15      0.87 o 
   3  11   3        1.34        0.37      0.95 o 
   4  11   3        0.26        0.91      0.86 o 
  -6 -10   4        0.00        0.21      0.55 o 
  -5 -10   4        2.54        1.17      0.63 o 
  -4 -10   4        0.59        1.26      0.63 o 
  -3 -10   4        9.83        9.36      0.82 o 
  -2 -10   4       21.52       22.59      1.21 o 
  -1 -10   4        0.07        1.50      0.57 o 
   0 -10   4        4.96        7.89      0.92 o 
  -7  -9   4        7.94        9.55      0.93 o 
  -6  -9   4        7.95        7.56      0.81 o 
  -5  -9   4        7.09        8.13      0.77 o 
  -4  -9   4        3.85        5.22      0.53 o 
  -3  -9   4       41.80       45.19      1.16 o 
  -2  -9   4        8.69       11.61      0.85 o 
  -1  -9   4        0.06        0.27      0.48 o 
   0  -9   4        2.38        3.70      0.64 o 
   1  -9   4        9.93       10.55      1.30 o 
   2  -9   4        0.81        1.54      1.06 o 
  -8  -8   4       12.98       14.36      1.10 o 
  -7  -8   4        0.01       -0.10      0.55 o 
  -6  -8   4        4.69        5.85      0.73 o 
  -5  -8   4       20.35       20.26      0.80 o 
  -4  -8   4       25.19       24.84      1.16 o 
  -3  -8   4       43.62       44.48      1.06 o 
  -2  -8   4       20.41       19.98      0.80 o 
  -1  -8   4        6.64        9.60      0.77 o 
   0  -8   4       86.66       82.43      3.80 o 
   1  -8   4        0.75        0.32      0.54 o 
   2  -8   4       10.93       11.41      1.29 o 
   3  -8   4        9.66       10.66      1.23 o 
  -8  -7   4       10.52       12.44      1.02 o 
  -7  -7   4        3.50        4.07      0.70 o 
  -6  -7   4       17.80       15.98      0.98 o 
  -5  -7   4       76.21       73.42      1.75 o 
  -4  -7   4       12.10       13.05      0.64 o 
  -3  -7   4       19.93       20.89      0.72 o 
  -2  -7   4        3.13        3.70      0.41 o 
  -1  -7   4        8.13        9.13      0.52 o 
   0  -7   4        1.67        2.32      1.11 o 
   1  -7   4        9.61        8.20      0.88 o 
   2  -7   4       16.73       15.80      1.01 o 
   3  -7   4       21.32       20.36      1.50 o 
   4  -7   4        1.38        1.89      0.71 o 
  -8  -6   4        1.96        1.99      0.69 o 
  -7  -6   4       49.19       49.58      1.64 o 
  -6  -6   4       22.25       21.04      2.72 o 
  -5  -6   4       68.57       73.35      1.28 o 
  -4  -6   4       15.93       15.59      0.63 o 
  -3  -6   4      229.33      225.28      2.56 o 
  -2  -6   4        6.36       11.43      0.53 o 
  -1  -6   4        0.10        0.67      0.26 o 
   0  -6   4      275.98      268.11      2.92 o 
   1  -6   4       33.55       32.08      1.11 o 
   2  -6   4      124.42      120.31      2.32 o 
   3  -6   4        0.47        1.00      0.74 o 
   4  -6   4       11.57       11.83      0.98 o 
   5  -6   4        4.15        3.52      0.79 o 
  -9  -5   4        1.07        0.99      0.89 o 
  -8  -5   4        3.85        4.57      0.74 o 
  -7  -5   4       34.96       36.43      1.39 o 
  -6  -5   4       26.52       27.47      0.83 o 
  -5  -5   4       45.53       46.63      0.97 o 
  -4  -5   4      301.19      317.16      3.31 o 
  -3  -5   4        0.90        1.18      0.27 o 
  -2  -5   4       11.64       10.66      0.47 o 
  -1  -5   4      118.26      127.96      1.62 o 
   0  -5   4      179.70      167.22      1.96 o 
   1  -5   4      238.21      235.34      2.58 o 
   2  -5   4       53.97       49.63      1.37 o 
   3  -5   4      148.70      142.88      2.60 o 
   4  -5   4        0.00        0.10      0.48 o 
   5  -5   4        0.03        0.27      0.59 o 
  -9  -4   4        2.36        2.46      0.76 o 
  -8  -4   4        2.98        3.48      0.74 o 
  -7  -4   4        5.48        5.84      1.11 o 
  -6  -4   4        5.62        4.51      0.42 o 
  -5  -4   4      113.22      127.44      1.71 o 
  -4  -4   4       71.07       60.06      1.01 o 
  -3  -4   4       49.99       57.62      0.93 o 
  -2  -4   4      425.20      435.60      4.13 o 
  -1  -4   4      641.24      654.72      7.64 o 
   0  -4   4       45.17       32.35      0.67 o 
   1  -4   4        0.07        0.09      0.20 o 
   2  -4   4       56.91       47.82      0.84 o 
   3  -4   4       11.59       12.32      0.83 o 
   4  -4   4        4.16        2.35      0.62 o 
   5  -4   4        0.14       -0.44      0.47 o 
   6  -4   4       12.96       12.66      1.01 o 
  -9  -3   4        0.69        0.38      0.83 o 
  -8  -3   4        0.02       -0.53      0.53 o 
  -7  -3   4        1.35        1.24      0.39 o 
  -6  -3   4       30.92       35.07      0.98 o 
  -5  -3   4       30.42       25.84      0.71 o 
  -4  -3   4       39.39       47.74      0.87 o 
  -3  -3   4       15.15       20.57      0.51 o 
  -2  -3   4       71.86       87.33      1.10 o 
   0  -3   4      555.83      583.40      5.29 o 
   1  -3   4       62.90       59.00      0.88 o 
   2  -3   4      192.52      213.60      2.31 o 
   3  -3   4       39.05       38.79      1.27 o 
   4  -3   4        6.64        5.90      0.66 o 
   5  -3   4       60.17       53.57      1.58 o 
   6  -3   4        0.01       -0.11      0.53 o 
   7  -3   4        1.89        2.06      0.71 o 
  -8  -2   4        0.57       -0.06      0.51 o 
  -7  -2   4        2.43        3.58      0.47 o 
  -6  -2   4       14.62       13.27      0.64 o 
  -5  -2   4       37.70       39.44      0.90 o 
  -4  -2   4      158.38      170.72      2.00 o 
  -3  -2   4      311.93      374.74      4.00 o 
  -2  -2   4      260.84      260.13      2.97 o 
  -1  -2   4     1555.62     1671.36     15.12 o 
   0  -2   4      642.54      789.19      6.95 o 
   1  -2   4        0.09        0.73      0.18 o 
   2  -2   4      257.88      256.52      2.61 o 
   3  -2   4       36.91       31.89      0.71 o 
   4  -2   4      280.08      291.24      3.17 o 
   5  -2   4        9.00        5.21      0.58 o 
   6  -2   4       15.44       18.00      1.07 o 
   7  -2   4        6.69        8.90      0.85 o 
  -8  -1   4        0.01       -0.51      0.53 o 
  -7  -1   4        9.40        9.19      0.61 o 
  -6  -1   4       11.69       11.24      0.67 o 
  -5  -1   4      191.39      182.45      2.27 o 
  -4  -1   4       10.52        7.67      0.42 o 
  -3  -1   4      293.13      243.32      2.52 o 
  -1  -1   4       45.73       56.67      0.66 o 
   1  -1   4       10.22        9.40      0.62 o 
   2  -1   4       56.74       53.41      0.81 o 
   3  -1   4      365.47      411.91      3.99 o 
   4  -1   4       38.67       33.24      0.83 o 
   5  -1   4       44.79       38.79      0.98 o 
   6  -1   4        0.00       -0.18      0.36 o 
   7  -1   4        0.01       -0.28      0.48 o 
   8  -1   4        0.08        0.74      0.95 o 
  -8   0   4        3.15        2.62      0.66 o 
  -7   0   4       19.85       23.09      0.91 o 
  -6   0   4       49.78       47.41      1.13 o 
  -5   0   4      199.37      185.85      2.34 o 
  -4   0   4       22.57       20.60      0.62 o 
  -3   0   4      226.27      261.63      2.71 o 
  -2   0   4       34.58       38.98      0.65 o 
   0   0   4      902.26      909.22     10.10 o 
   2   0   4      266.93      285.31      2.74 o 
   3   0   4      363.81      378.09      3.66 o 
   4   0   4        5.08        8.43      0.46 o 
   5   0   4        0.84        0.91      0.35 o 
   6   0   4        4.32        3.99      0.46 o 
   7   0   4        3.59        4.69      0.54 o 
   8   0   4        0.71        0.75      0.91 o 
  -8   1   4       14.37       17.81      1.19 o 
  -7   1   4        0.21        0.07      0.47 o 
  -6   1   4       63.21       63.34      1.80 o 
  -5   1   4        1.24        1.38      0.34 o 
  -4   1   4       13.83       13.01      0.59 o 
  -3   1   4      136.48      145.62      1.76 o 
  -2   1   4      758.72      841.17      7.51 o 
  -1   1   4     1766.88     1829.53     17.01 o 
   0   1   4      416.46      458.20      4.12 o 
   1   1   4       80.89       80.19      0.92 o 
   2   1   4       45.83       36.95      0.58 o 
   3   1   4       75.22       84.75      1.29 o 
   4   1   4      179.70      193.21      2.18 o 
   5   1   4       22.86       24.89      0.73 o 
   6   1   4        8.96        8.61      0.55 o 
   7   1   4       31.85       28.77      1.32 o 
   8   1   4        4.65        3.21      1.24 o 
  -7   2   4       14.54       14.12      1.03 o 
  -6   2   4        0.01        0.18      0.43 o 
  -5   2   4      115.65      121.93      2.35 o 
  -4   2   4      240.13      227.04      2.66 o 
  -3   2   4      200.57      205.57      2.33 o 
  -2   2   4      283.74      246.94      2.57 o 
  -1   2   4      387.38      440.60      4.64 o 
   0   2   4       92.44       88.00      1.04 o 
   2   2   4      265.06      253.33      2.08 o 
   3   2   4      428.76      450.89      3.62 o 
   4   2   4        1.25        2.34      0.24 o 
   5   2   4       73.71       77.29      2.28 o 
   6   2   4       76.94       77.25      1.30 o 
   7   2   4       14.37       12.44      0.94 o 
   8   2   4        0.41        0.32      0.70 o 
   9   2   4        3.26        2.35      1.15 o 
  -7   3   4        5.10        6.44      0.90 o 
  -6   3   4        8.33        9.53      0.84 o 
  -5   3   4        3.96        3.68      0.76 o 
  -4   3   4       21.83       19.28      0.67 o 
  -3   3   4        4.18        5.13      0.39 o 
  -2   3   4       43.18       47.02      0.97 o 
  -1   3   4       15.97       11.72      0.40 o 
   0   3   4       92.67       74.23      0.99 o 
   1   3   4      183.31      196.25      2.03 o 
   2   3   4     1319.22     1436.31     13.91 o 
   3   3   4       50.07       47.88      1.10 o 
   4   3   4       84.54       96.49      1.82 o 
   5   3   4        6.43        6.35      0.63 o 
   6   3   4        2.06        2.85      0.60 o 
   7   3   4        4.24        5.88      1.97 o 
   8   3   4        8.90        8.43      0.97 o 
   9   3   4        0.80        0.13      0.73 o 
  -6   4   4        0.31       -0.30      0.58 o 
  -5   4   4       10.94       11.00      0.88 o 
  -4   4   4       84.96       81.22      1.90 o 
  -3   4   4       54.44       50.75      1.95 o 
  -2   4   4       83.64       77.55      1.31 o 
  -1   4   4       14.86       21.79      0.55 o 
   0   4   4      926.95      915.33      8.18 o 
   1   4   4      201.72      185.84      2.03 o 
   2   4   4      997.52     1045.34      9.24 o 
   3   4   4       66.12       80.40      0.83 o 
   4   4   4       29.64       31.73      1.44 o 
   5   4   4       23.78       22.93      1.44 o 
   6   4   4        0.26        0.31      0.52 o 
   7   4   4       11.16       10.53      0.89 o 
   8   4   4        7.50        7.05      0.89 o 
   9   4   4        0.92       -0.27      0.72 o 
  -5   5   4        0.01       -0.44      0.53 o 
  -4   5   4       29.64       27.63      1.24 o 
  -3   5   4       10.85        9.04      0.79 o 
  -2   5   4       14.94       14.70      0.86 o 
  -1   5   4      500.32      531.63      5.18 o 
   0   5   4        6.54        6.96      0.50 o 
   1   5   4      588.89      629.18      8.75 o 
   2   5   4       26.40       31.49      0.71 o 
   3   5   4       67.89       67.19      1.03 o 
   4   5   4        3.15        1.36      0.44 o 
   5   5   4       11.89       16.96      0.93 o 
   6   5   4       17.22       18.96      1.09 o 
   7   5   4       10.14        8.70      0.88 o 
   8   5   4        9.56        8.15      0.96 o 
   9   5   4        0.97        0.45      0.75 o 
  -5   6   4        0.02       -0.60      0.60 o 
  -4   6   4        1.57        1.27      0.61 o 
  -3   6   4        4.55        4.80      0.73 o 
  -2   6   4      132.38      128.91      2.47 o 
  -1   6   4       30.13       30.99      2.34 o 
   0   6   4       62.44       64.90      1.10 o 
   1   6   4        2.47        3.16      0.39 o 
   2   6   4       10.62       13.58      1.08 o 
   3   6   4      110.55      118.87      1.59 o 
   4   6   4        3.43        2.43      0.54 o 
   5   6   4       24.60       22.02      2.19 o 
   6   6   4        2.64        2.42      0.62 o 
   7   6   4        4.56        2.87      0.71 o 
   8   6   4        0.09       -0.55      0.55 o 
   9   6   4        0.11       -0.68      0.68 o 
  -4   7   4        9.34       12.43      1.36 o 
  -3   7   4        6.09        6.99      0.82 o 
  -2   7   4       12.14       11.31      0.90 o 
  -1   7   4       15.45       16.64      1.12 o 
   0   7   4       25.94       30.49      1.13 o 
   1   7   4       19.67       17.47      0.67 o 
   2   7   4        0.13        0.42      0.33 o 
   3   7   4       38.53       36.91      1.29 o 
   4   7   4      172.80      164.49      2.83 o 
   5   7   4       32.41       27.53      2.29 o 
   6   7   4       15.42       12.37      2.08 o 
   7   7   4        0.21       -0.64      0.64 o 
   8   7   4        0.00       -0.83      0.83 o 
  -3   8   4        1.37        1.02      0.68 o 
  -2   8   4        5.11        5.63      0.76 o 
  -1   8   4        5.19        4.25      0.71 o 
   0   8   4        0.18        0.15      0.49 o 
   1   8   4       14.79       13.00      0.95 o 
   2   8   4       92.40       88.03      1.51 o 
   3   8   4       62.58       58.04      1.26 o 
   4   8   4      149.62      145.69      2.72 o 
   5   8   4        2.86        1.97      0.62 o 
   6   8   4        0.86        1.29      0.63 o 
   7   8   4        1.02        0.77      0.98 o 
   8   8   4        0.80       -0.68      1.29 o 
  -2   9   4       10.53       11.49      1.49 o 
  -1   9   4        2.21        2.84      0.95 o 
   0   9   4        0.01       -0.23      0.54 o 
   1   9   4        8.84        9.69      0.83 o 
   2   9   4        4.26        5.24      0.66 o 
   3   9   4        0.04        0.07      0.49 o 
   4   9   4        0.00        0.36      0.53 o 
   5   9   4        3.21        4.55      1.31 o 
   6   9   4        0.95        1.15      0.65 o 
   7   9   4        0.20       -0.52      0.58 o 
   0  10   4        1.19        1.52      0.68 o 
   1  10   4        1.13        1.19      0.63 o 
   2  10   4        0.11       -0.08      0.52 o 
   3  10   4        5.85        5.39      1.06 o 
   4  10   4        7.95        7.42      1.81 o 
   5  10   4        0.27        0.35      0.69 o 
   6  10   4        3.60        2.51      1.76 o 
   3  11   4        0.85        0.98      0.89 o 
   4  11   4        0.88        0.41      0.89 o 
  -6 -10   5        9.95        9.71      0.94 o 
  -5 -10   5       22.96       25.14      2.25 o 
  -4 -10   5       30.26       32.99      1.98 o 
  -3 -10   5        0.13        0.29      0.55 o 
  -2 -10   5        7.80        9.01      0.85 o 
  -1 -10   5       25.06       26.31      1.26 o 
   0 -10   5        2.49        2.53      1.10 o 
  -7  -9   5        0.00        0.13      0.56 o 
  -6  -9   5        2.09        2.53      0.67 o 
  -5  -9   5        0.19        0.63      0.49 o 
  -4  -9   5        0.71        0.23      0.74 o 
  -3  -9   5       22.62       26.91      1.11 o 
  -2  -9   5       15.27       18.52      1.00 o 
  -1  -9   5       13.05       13.54      0.90 o 
   0  -9   5        0.25        0.50      0.51 o 
   1  -9   5        3.42        3.81      0.73 o 
  -8  -8   5       10.11       13.11      1.41 o 
  -7  -8   5        3.61        3.63      1.49 o 
  -6  -8   5        0.53        1.32      0.52 o 
  -5  -8   5        3.60        2.98      0.47 o 
  -4  -8   5       32.56       33.10      1.67 o 
  -3  -8   5       19.25       17.10      0.74 o 
  -2  -8   5        5.98        4.44      0.46 o 
  -1  -8   5       63.00       65.89      1.66 o 
   0  -8   5       46.94       45.12      1.45 o 
   1  -8   5        0.24        0.65      0.55 o 
   2  -8   5        4.84        3.48      0.74 o 
   3  -8   5        3.61        5.38      0.79 o 
  -8  -7   5        1.28        2.00      0.67 o 
  -7  -7   5        7.20        9.99      0.87 o 
  -6  -7   5        0.45       -0.24      0.45 o 
  -5  -7   5       57.54       58.55      1.65 o 
  -4  -7   5       14.04       13.86      0.66 o 
  -3  -7   5       12.05       10.65      0.56 o 
  -2  -7   5       62.80       68.57      1.24 o 
  -1  -7   5        1.04        0.23      0.29 o 
   0  -7   5       18.45       16.47      0.93 o 
   1  -7   5        5.19        6.03      0.68 o 
   2  -7   5        1.42        1.82      0.60 o 
   3  -7   5        0.45        0.42      0.58 o 
   4  -7   5        0.11        0.49      0.64 o 
  -8  -6   5        1.27        3.57      0.74 o 
  -7  -6   5        0.11        1.01      0.44 o 
  -6  -6   5        1.27        0.75      0.38 o 
  -5  -6   5        3.57        3.24      0.40 o 
  -4  -6   5        0.13        0.07      0.27 o 
  -3  -6   5        0.47        0.25      0.26 o 
  -2  -6   5      100.01       89.03      1.36 o 
  -1  -6   5        0.20       -0.09      0.30 o 
   0  -6   5       28.60       25.71      0.90 o 
   1  -6   5       37.48       36.14      1.20 o 
   2  -6   5        1.06        0.49      0.47 o 
   3  -6   5        5.44        3.94      0.68 o 
   4  -6   5        0.16        0.39      0.61 o 
   5  -6   5        2.40        2.53      1.03 o 
  -8  -5   5        0.06        0.05      0.69 o 
  -7  -5   5        3.23        3.05      0.63 o 
  -6  -5   5        0.33       -0.18      0.56 o 
  -5  -5   5       66.74       62.47      1.15 o 
  -4  -5   5       39.34       31.50      0.78 o 
  -3  -5   5      148.17      152.62      1.87 o 
  -2  -5   5       41.57       35.26      0.78 o 
  -1  -5   5       19.58       17.78      0.59 o 
   0  -5   5        5.74        5.02      0.36 o 
   1  -5   5        7.83        5.79      0.38 o 
   2  -5   5       26.41       22.26      0.96 o 
   3  -5   5       20.46       19.38      1.02 o 
   4  -5   5        4.48        3.92      0.66 o 
   5  -5   5        9.34       10.70      1.15 o 
  -8  -4   5       31.18       32.75      1.41 o 
  -7  -4   5        0.56        0.78      0.37 o 
  -6  -4   5      225.11      209.88      2.59 o 
  -5  -4   5        1.48        2.80      0.34 o 
  -4  -4   5      877.85      908.67      8.26 o 
  -3  -4   5        4.43        7.38      0.39 o 
  -2  -4   5      418.12      425.83      4.08 o 
  -1  -4   5      272.42      251.37      2.88 o 
   0  -4   5      290.34      349.21      3.63 o 
   1  -4   5      543.04      520.80      5.39 o 
   2  -4   5      264.22      266.57      2.87 o 
   3  -4   5       79.34       75.82      3.47 o 
   4  -4   5        8.22       10.69      0.80 o 
   5  -4   5        3.19        4.89      0.73 o 
   6  -4   5        0.52        0.53      0.60 o 
  -8  -3   5        9.49       10.91      0.90 o 
  -7  -3   5        5.54        4.42      0.48 o 
  -6  -3   5      214.46      212.80      2.62 o 
  -5  -3   5      211.12      219.32      2.56 o 
  -4  -3   5      135.29      134.58      2.20 o 
  -3  -3   5        0.57        0.31      0.18 o 
  -2  -3   5       41.53       36.62      0.65 o 
  -1  -3   5     1057.21     1301.49     11.31 o 
   0  -3   5      176.94      171.47      1.86 o 
   1  -3   5      288.90      281.83      2.85 o 
   2  -3   5      444.81      454.83      4.43 o 
   3  -3   5      147.70      129.10      1.69 o 
   4  -3   5       53.71       41.15      1.30 o 
   5  -3   5        5.05        4.64      1.34 o 
   6  -3   5        0.07        0.12      0.55 o 
   7  -3   5        2.58        4.75      1.56 o 
  -8  -2   5        1.33        1.28      0.59 o 
  -7  -2   5       52.52       53.16      1.43 o 
  -6  -2   5       18.98       20.55      0.74 o 
  -5  -2   5        7.22        6.93      0.44 o 
  -4  -2   5       38.00       30.36      0.70 o 
  -3  -2   5       10.79       10.97      0.70 o 
  -2  -2   5        6.06        4.37      0.25 o 
  -1  -2   5       21.29       20.55      0.72 o 
   0  -2   5     2552.44     2683.14     23.92 o 
   1  -2   5      640.20      603.47      5.46 o 
   2  -2   5      341.82      355.09      3.48 o 
   3  -2   5       82.63       59.35      1.17 o 
   4  -2   5        5.16        5.27      0.48 o 
   5  -2   5        5.37        3.87      0.38 o 
   6  -2   5        0.69        0.99      0.54 o 
   7  -2   5        0.09        0.54      0.55 o 
  -8  -1   5       31.68       33.68      1.13 o 
  -7  -1   5        1.36        2.67      0.73 o 
  -6  -1   5       38.62       37.69      1.14 o 
  -5  -1   5      164.28      142.47      1.94 o 
  -3  -1   5        4.65        5.30      0.70 o 
  -2  -1   5      239.01      248.46      2.49 o 
  -1  -1   5     1499.49     1612.38     17.82 o 
   0  -1   5     2854.19     2816.33     26.47 o 
   1  -1   5       31.66       33.93      0.57 o 
   2  -1   5      979.78      969.85      8.56 o 
   3  -1   5      351.67      362.28      3.59 o 
   4  -1   5       11.36       12.11      0.58 o 
   5  -1   5       96.21       91.59      1.65 o 
   6  -1   5        1.60        0.62      0.37 o 
   7  -1   5        4.67        4.88      1.07 o 
   8  -1   5        0.35       -0.01      0.91 o 
  -8   0   5        0.16        0.10      0.53 o 
  -7   0   5       12.64       15.25      1.09 o 
  -6   0   5       30.33       25.35      0.87 o 
  -5   0   5       26.34       27.45      0.81 o 
  -4   0   5       51.39       45.19      0.92 o 
  -3   0   5      154.73      186.38      2.09 o 
  -2   0   5     3839.54     3917.42     39.56 o 
  -1   0   5     2154.76     2161.18     16.63 o 
   0   0   5     2153.30     2288.28     17.61 o 
   1   0   5     1028.15     1077.38      9.62 o 
   2   0   5       23.11       29.52      0.58 o 
   3   0   5      146.45      156.48      1.80 o 
   4   0   5        4.31        2.26      0.34 o 
   5   0   5      151.02      144.07      1.95 o 
   6   0   5        0.62       -0.34      0.34 o 
   7   0   5       14.18       14.95      0.97 o 
   8   0   5        3.80        3.06      1.09 o 
  -7   1   5       12.94       12.57      0.93 o 
  -6   1   5       13.38       14.42      0.71 o 
  -5   1   5       36.26       36.63      1.18 o 
  -4   1   5       12.65       13.67      0.57 o 
  -3   1   5      200.72      214.24      2.38 o 
  -1   1   5      191.34      179.64      1.85 o 
   1   1   5      446.08      486.74      4.47 o 
   2   1   5       35.83       34.53      0.66 o 
   3   1   5        1.92        0.30      0.28 o 
   4   1   5      158.14      150.55      1.90 o 
   5   1   5       19.04       23.12      0.71 o 
   6   1   5       36.08       36.43      1.08 o 
   7   1   5        4.82        4.35      0.74 o 
   8   1   5        8.71        8.06      0.93 o 
  -7   2   5       11.99       11.72      0.97 o 
  -6   2   5        2.64        3.51      0.63 o 
  -5   2   5       71.86       70.00      1.34 o 
  -4   2   5       11.53       12.15      0.67 o 
  -3   2   5       33.36       36.45      0.90 o 
  -2   2   5     1206.29     1293.90     11.38 o 
  -1   2   5       25.80       31.88      0.61 o 
   0   2   5     1780.19     1795.04     17.72 o 
   1   2   5       67.11       59.62      0.80 o 
   2   2   5      164.46      155.49      1.84 o 
   3   2   5      232.21      226.32      2.51 o 
   4   2   5      145.81      169.84      1.92 o 
   5   2   5      111.73      112.34      1.84 o 
   6   2   5        6.71        7.14      2.01 o 
   7   2   5        1.74        1.82      0.62 o 
   8   2   5        6.88        8.33      0.94 o 
  -7   3   5        4.89        5.33      0.87 o 
  -6   3   5        1.99        1.72      0.58 o 
  -5   3   5        1.55        1.25      0.53 o 
  -4   3   5       34.77       31.20      1.21 o 
  -3   3   5      268.36      273.59      3.00 o 
  -2   3   5      147.33      146.87      1.80 o 
  -1   3   5      235.40      235.93      2.48 o 
   0   3   5       10.19       13.21      0.43 o 
   1   3   5       74.94       87.70      1.12 o 
   2   3   5      519.43      530.70      4.87 o 
   3   3   5      138.74      132.24      2.10 o 
   4   3   5       97.12       94.99      1.83 o 
   5   3   5      258.49      256.35      8.13 o 
   6   3   5       20.53       19.66      1.08 o 
   7   3   5       22.44       19.72      1.21 o 
   8   3   5        2.35        2.78      1.52 o 
   9   3   5        0.57        0.04      0.72 o 
  -6   4   5        4.53        3.47      0.77 o 
  -5   4   5        0.73       -0.15      0.46 o 
  -4   4   5       23.39       23.10      1.13 o 
  -3   4   5      234.44      229.11      4.00 o 
  -2   4   5       33.43       25.78      0.66 o 
  -1   4   5       43.19       34.49      0.73 o 
   0   4   5        3.23        3.02      0.31 o 
   1   4   5      160.03      142.93      1.68 o 
   2   4   5      480.05      545.87      5.06 o 
   3   4   5        0.11        0.33      0.19 o 
   4   4   5        9.07        8.17      0.89 o 
   5   4   5      126.06      130.27      2.43 o 
   6   4   5       13.91       16.03      1.00 o 
   7   4   5       39.74       42.18      1.54 o 
   8   4   5        4.76        4.77      0.92 o 
   9   4   5        0.07       -0.69      0.69 o 
  -5   5   5        0.27       -0.43      0.53 o 
  -4   5   5       34.86       33.15      1.35 o 
  -3   5   5       14.47       12.83      0.86 o 
  -2   5   5        9.46        7.78      0.64 o 
  -1   5   5       30.69       32.32      0.82 o 
   0   5   5        2.21        5.25      0.36 o 
   1   5   5        1.11       -0.24      0.24 o 
   2   5   5       32.04       34.57      0.83 o 
   3   5   5      466.28      506.06      4.81 o 
   4   5   5      137.11      154.83      5.09 o 
   5   5   5        0.19        0.08      0.42 o 
   6   5   5       27.24       26.90      1.24 o 
   7   5   5        0.04       -0.19      0.53 o 
   8   5   5        0.73        0.44      0.86 o 
   9   5   5        0.00       -0.64      1.03 o 
  -5   6   5       10.89        9.10      0.99 o 
  -4   6   5        0.65        0.74      0.57 o 
  -3   6   5       62.48       61.03      1.76 o 
  -2   6   5        0.03        1.46      0.59 o 
  -1   6   5       13.46       11.51      0.76 o 
   0   6   5        5.41        7.50      0.52 o 
   1   6   5       35.27       30.07      0.96 o 
   2   6   5      256.51      244.26      2.73 o 
   3   6   5        2.36        3.30      0.37 o 
   4   6   5        1.07        0.81      0.60 o 
   5   6   5       49.42       44.26      1.41 o 
   6   6   5        0.05        0.23      0.53 o 
   7   6   5        0.23       -0.37      0.54 o 
   8   6   5        1.65        1.46      0.69 o 
  -4   7   5        0.93        0.95      0.63 o 
  -3   7   5        7.56        8.51      0.87 o 
  -2   7   5       25.16       21.90      1.16 o 
  -1   7   5        0.14       -0.02      0.47 o 
   0   7   5        1.67        1.70      0.49 o 
   1   7   5       10.61       10.11      0.58 o 
   2   7   5       17.21       16.47      0.94 o 
   3   7   5       19.72       18.82      0.70 o 
   4   7   5        6.07        8.08      0.90 o 
   5   7   5        4.48        4.67      0.69 o 
   6   7   5       26.07       23.60      1.22 o 
   7   7   5        3.34        1.55      1.27 o 
   8   7   5        0.26       -0.61      0.61 o 
  -3   8   5        0.35        0.02      0.64 o 
  -2   8   5        4.20        4.18      0.74 o 
  -1   8   5        5.84        6.49      0.79 o 
   0   8   5        7.93        6.63      0.69 o 
   1   8   5        0.05       -0.13      0.41 o 
   2   8   5        0.30        0.37      0.37 o 
   3   8   5        7.25        6.88      0.80 o 
   4   8   5        1.55        2.18      0.65 o 
   5   8   5        0.30        0.40      0.53 o 
   6   8   5        5.75        4.84      0.75 o 
   7   8   5        2.82        2.01      0.79 o 
   8   8   5        0.33       -0.05      1.17 o 
  -1   9   5        8.24        8.90      1.15 o 
   0   9   5        0.84        0.35      0.53 o 
   1   9   5       23.49       24.15      1.17 o 
   2   9   5        1.79        2.71      0.62 o 
   3   9   5        3.71        4.40      0.66 o 
   4   9   5       14.46       14.97      1.12 o 
   5   9   5       21.70       20.03      1.19 o 
   6   9   5        1.09       -0.06      1.06 o 
   7   9   5        2.95        0.91      0.75 o 
   0  10   5        0.19        0.70      0.62 o 
   1  10   5        0.70        0.88      0.60 o 
   2  10   5        1.10        1.88      0.61 o 
   3  10   5        6.62        7.03      1.13 o 
   4  10   5       15.86       15.94      1.15 o 
   5  10   5       20.65       19.76      1.25 o 
   6  10   5        8.60        8.34      1.00 o 
  -5 -10   6        6.51        9.82      1.01 o 
  -4 -10   6        0.49        1.70      0.50 o 
  -3 -10   6       12.28       12.78      0.93 o 
  -2 -10   6        7.65        6.49      0.80 o 
  -1 -10   6        2.40        3.53      0.71 o 
  -7  -9   6        1.30        2.11      1.09 o 
  -6  -9   6        2.05        2.85      0.61 o 
  -5  -9   6        0.22        1.39      0.85 o 
  -4  -9   6        1.69        1.18      0.43 o 
  -3  -9   6       15.47       18.84      1.03 o 
  -2  -9   6        0.24        0.14      0.86 o 
  -1  -9   6        4.43        5.71      0.71 o 
   0  -9   6        2.89        4.53      0.71 o 
   1  -9   6        7.20        8.95      0.89 o 
  -7  -8   6        0.02        0.41      0.96 o 
  -6  -8   6       35.10       38.46      1.95 o 
  -5  -8   6        2.30        1.46      0.43 o 
  -4  -8   6      117.87      119.97      1.93 o 
  -3  -8   6        3.35        3.48      0.45 o 
  -2  -8   6        0.48        0.33      0.34 o 
  -1  -8   6       85.57       85.90      3.29 o 
   0  -8   6        4.87        4.73      0.65 o 
   1  -8   6       15.11       16.06      1.05 o 
   2  -8   6        5.23        5.98      0.78 o 
  -8  -7   6        0.01        0.42      0.89 o 
  -7  -7   6       79.74       86.04      4.05 o 
  -6  -7   6       32.55       35.79      1.61 o 
  -5  -7   6      113.53      111.73      1.76 o 
  -4  -7   6        0.21       -0.30      0.30 o 
  -3  -7   6        0.94       -0.29      0.29 o 
  -2  -7   6       78.85       75.14      1.33 o 
  -1  -7   6       16.51       11.37      0.58 o 
   0  -7   6        1.17        0.79      0.59 o 
   1  -7   6       31.63       31.17      1.25 o 
   2  -7   6       13.44       14.47      0.99 o 
   3  -7   6        0.41       -0.20      0.56 o 
   4  -7   6        0.56        0.86      0.69 o 
  -8  -6   6       25.40       27.84      1.53 o 
  -7  -6   6       47.46       50.10      1.63 o 
  -6  -6   6       18.92       16.02      0.75 o 
  -5  -6   6        5.76        5.03      0.47 o 
  -4  -6   6        1.45        0.87      0.32 o 
  -3  -6   6       46.91       46.20      0.98 o 
  -2  -6   6        0.10        0.00      0.26 o 
  -1  -6   6      115.02      103.34      1.71 o 
   0  -6   6       19.22       21.05      0.72 o 
   1  -6   6      220.74      207.43      3.14 o 
   2  -6   6        2.34        1.41      0.52 o 
   3  -6   6        6.59        5.61      1.00 o 
   4  -6   6       13.46       12.79      0.97 o 
   5  -6   6        1.38        2.93      1.10 o 
  -8  -5   6        1.17        2.70      0.69 o 
  -7  -5   6       10.91       11.71      0.89 o 
  -6  -5   6        2.31        1.56      0.38 o 
  -5  -5   6        6.56        7.87      0.71 o 
  -4  -5   6        3.64        5.98      0.42 o 
  -3  -5   6       53.91       51.40      0.96 o 
  -2  -5   6      230.27      256.61      2.77 o 
  -1  -5   6      161.24      155.80      1.90 o 
   0  -5   6       19.86       17.04      0.61 o 
   1  -5   6       24.86       19.78      0.67 o 
   2  -5   6       39.65       35.96      2.03 o 
   3  -5   6       22.66       21.19      1.29 o 
   4  -5   6        6.34        4.96      0.73 o 
   5  -5   6       12.77       14.05      1.46 o 
  -8  -4   6        8.26        9.11      0.87 o 
  -7  -4   6       14.09       14.78      0.73 o 
  -6  -4   6      151.89      160.52      2.19 o 
  -5  -4   6       30.90       35.46      0.86 o 
  -4  -4   6      185.17      177.19      2.12 o 
  -3  -4   6      214.52      225.04      2.46 o 
  -2  -4   6      337.02      330.76      3.30 o 
  -1  -4   6      102.31       88.25      1.22 o 
   0  -4   6      112.69      107.28      1.42 o 
   1  -4   6     1172.23     1142.55     12.41 o 
   2  -4   6       41.52       39.14      0.86 o 
   3  -4   6       18.83       16.14      1.53 o 
   4  -4   6       13.93       14.11      0.89 o 
   5  -4   6        0.26        0.42      0.52 o 
   6  -4   6        0.29        0.13      0.86 o 
  -8  -3   6       13.14       16.17      1.10 o 
  -7  -3   6       25.43       26.74      1.28 o 
  -6  -3   6        4.79        5.23      0.47 o 
  -5  -3   6      197.86      187.02      2.30 o 
  -4  -3   6       35.36       28.93      0.71 o 
  -3  -3   6      514.72      547.42      5.14 o 
  -2  -3   6      325.01      337.97      3.29 o 
  -1  -3   6      179.72      166.70      1.81 o 
   0  -3   6     1273.96     1291.92     11.36 o 
   1  -3   6        0.10        0.80      0.36 o 
   2  -3   6       24.14       25.31      0.67 o 
   3  -3   6        0.07        0.36      0.46 o 
   4  -3   6        1.65        1.17      0.32 o 
   5  -3   6        6.28        6.47      0.71 o 
   6  -3   6        1.03        1.61      0.60 o 
   7  -3   6       22.86       25.99      2.26 o 
  -8  -2   6        0.03        0.05      0.51 o 
  -7  -2   6       22.45       22.77      0.86 o 
  -6  -2   6       29.44       28.41      0.87 o 
  -5  -2   6        0.02       -0.24      0.24 o 
  -4  -2   6       18.05       23.67      0.64 o 
  -3  -2   6      292.37      279.09      2.86 o 
  -2  -2   6      158.53      139.04      1.55 o 
  -1  -2   6      100.38      116.48      1.22 o 
   0  -2   6      879.34      977.00      8.68 o 
   2  -2   6      146.04      162.04      1.88 o 
   3  -2   6       94.25       92.38      1.34 o 
   4  -2   6        0.55        0.69      0.34 o 
   5  -2   6       12.44       17.77      0.94 o 
   6  -2   6       36.16       35.00      1.34 o 
   7  -2   6       10.12       10.77      0.92 o 
  -8  -1   6        0.24        0.93      0.52 o 
  -7  -1   6        4.64        4.82      0.53 o 
  -6  -1   6       25.90       24.52      0.83 o 
  -5  -1   6       26.65       18.30      0.69 o 
  -4  -1   6       50.94       40.58      0.86 o 
  -3  -1   6       58.42       58.39      0.93 o 
  -1  -1   6      382.47      403.11      6.38 o 
   0  -1   6      504.99      563.60      4.34 o 
   1  -1   6       53.47       52.59      1.25 o 
   2  -1   6        0.03        0.03      0.23 o 
   3  -1   6       28.78       38.59      0.82 o 
   4  -1   6        7.18        6.78      0.46 o 
   5  -1   6       89.72       92.33      1.53 o 
   6  -1   6        8.30        6.75      0.54 o 
   7  -1   6        3.35        4.24      0.88 o 
  -8   0   6        0.69        0.43      0.57 o 
  -7   0   6        0.89        0.05      0.40 o 
  -6   0   6        7.84        7.44      0.72 o 
  -5   0   6       32.19       32.83      0.89 o 
  -4   0   6      434.48      425.38      4.29 o 
  -3   0   6       33.02       41.59      0.78 o 
  -2   0   6     2369.93     2567.62     22.60 o 
  -1   0   6      118.76      102.12      1.07 o 
   0   0   6      269.57      293.70      2.65 o 
   2   0   6      701.98      793.75      7.07 o 
   3   0   6       88.28       69.93      1.06 o 
   4   0   6      140.66      138.96      1.79 o 
   5   0   6       65.07       74.10      1.33 o 
   6   0   6        8.17        9.23      0.59 o 
   7   0   6        3.72        4.45      0.72 o 
   8   0   6        2.10        2.25      1.10 o 
  -7   1   6        4.76        5.65      1.32 o 
  -6   1   6       30.40       29.76      0.96 o 
  -5   1   6       39.57       39.13      0.98 o 
  -4   1   6       83.32       80.65      1.33 o 
  -3   1   6       37.79       34.01      0.74 o 
  -2   1   6       17.58       18.36      0.50 o 
  -1   1   6      217.86      243.15      2.43 o 
   0   1   6      180.79      162.19      2.55 o 
   1   1   6      144.74      165.26      1.72 o 
   2   1   6      142.74      150.52      1.64 o 
   3   1   6       14.38       21.34      0.57 o 
   4   1   6      367.02      422.86      5.60 o 
   5   1   6       11.41       12.90      0.60 o 
   6   1   6       25.53       22.79      0.81 o 
   7   1   6        0.47       -0.40      0.60 o 
   8   1   6        3.41        2.27      0.78 o 
  -7   2   6        0.73       -0.19      0.56 o 
  -6   2   6        1.32        1.84      0.58 o 
  -5   2   6        4.78        4.31      0.43 o 
  -4   2   6      104.20       93.32      1.48 o 
  -3   2   6       48.42       43.76      0.89 o 
  -2   2   6       58.78       71.72      1.09 o 
  -1   2   6      748.92      749.92      6.76 o 
   0   2   6      109.36      111.03      1.31 o 
   1   2   6       53.99       51.19      0.77 o 
   2   2   6       65.96       62.27      0.87 o 
   3   2   6        0.32        0.54      0.28 o 
   4   2   6      234.14      221.99      2.40 o 
   5   2   6        0.87        0.13      0.38 o 
   6   2   6       12.75       14.81      1.75 o 
   7   2   6       11.01        8.39      1.63 o 
   8   2   6        4.59        4.24      0.84 o 
  -6   3   6        3.44        1.99      0.62 o 
  -5   3   6       19.70       20.41      1.32 o 
  -4   3   6       55.74       54.07      1.21 o 
  -3   3   6      113.31      108.83      1.59 o 
  -2   3   6      143.66      157.66      1.94 o 
  -1   3   6       16.56       25.04      0.61 o 
   0   3   6        2.38        3.92      0.27 o 
   1   3   6        5.45        2.83      0.75 o 
   2   3   6       54.66       55.25      0.86 o 
   3   3   6      101.03      106.11      1.31 o 
   4   3   6      288.96      307.34     10.21 o 
   5   3   6       47.68       44.74      1.49 o 
   6   3   6        3.98        3.78      0.68 o 
   7   3   6       14.95       15.33      1.07 o 
   8   3   6        1.86        1.34      0.72 o 
  -6   4   6        5.45        8.95      0.94 o 
  -5   4   6        8.08        9.30      0.86 o 
  -4   4   6        4.85        4.69      0.65 o 
  -3   4   6       61.29       64.38      1.18 o 
  -2   4   6        3.38        1.68      0.29 o 
  -1   4   6       13.41       10.06      1.23 o 
   0   4   6       21.09       24.23      0.64 o 
   1   4   6        0.03        1.26      0.24 o 
   2   4   6       18.20       15.25      0.50 o 
   3   4   6       65.09       75.02      1.04 o 
   4   4   6        2.84        4.19      0.52 o 
   5   4   6       84.65       85.02      1.93 o 
   6   4   6       19.92       19.42      1.11 o 
   7   4   6        0.22       -0.53      0.53 o 
   8   4   6        0.41       -0.07      0.81 o 
   9   4   6        0.07       -0.56      0.73 o 
  -5   5   6        0.01       -0.60      0.60 o 
  -4   5   6        2.40        3.04      0.65 o 
  -3   5   6       19.74       20.14      2.03 o 
  -2   5   6        0.01        0.21      0.42 o 
  -1   5   6       89.80       89.24      1.35 o 
   0   5   6       18.44       19.02      0.61 o 
   1   5   6        0.03       -0.18      0.23 o 
   2   5   6        4.03        6.70      0.40 o 
   3   5   6      123.92      137.93      1.70 o 
   4   5   6       19.93       21.70      2.44 o 
   5   5   6        4.28        3.62      0.58 o 
   6   5   6        2.43        0.99      0.59 o 
   7   5   6        1.17        1.41      0.64 o 
   8   5   6        0.00       -0.04      0.67 o 
   9   5   6        0.04        0.14      0.89 o 
  -4   6   6        4.83        7.12      0.82 o 
  -3   6   6       15.92       16.71      1.06 o 
  -2   6   6      129.66      125.82      2.45 o 
  -1   6   6       33.16       33.55      1.18 o 
   0   6   6      101.93      102.14      2.18 o 
   1   6   6       34.06       32.64      1.03 o 
   2   6   6      151.46      147.96      1.92 o 
   3   6   6        2.74        1.98      0.32 o 
   4   6   6       11.18       10.04      0.77 o 
   5   6   6        3.37        4.03      0.65 o 
   6   6   6       17.56       17.40      1.11 o 
   7   6   6        0.87        0.25      0.81 o 
   8   6   6        0.22       -0.18      0.81 o 
  -4   7   6        0.93        0.74      0.65 o 
  -3   7   6       16.92       18.73      1.17 o 
  -2   7   6        1.99        2.95      0.67 o 
  -1   7   6       74.84       71.72      1.83 o 
   0   7   6       83.05       81.14      2.94 o 
   1   7   6       53.63       55.42      1.34 o 
   2   7   6       14.76       14.03      0.66 o 
   3   7   6       11.86       13.92      0.66 o 
   4   7   6       29.37       30.87      1.23 o 
   5   7   6        4.78        3.54      0.65 o 
   6   7   6        0.00       -0.35      0.54 o 
   7   7   6        1.86        1.39      1.10 o 
   8   7   6        1.34        0.65      0.75 o 
  -2   8   6        1.11        0.52      0.62 o 
  -1   8   6        9.29        7.79      0.80 o 
   0   8   6        2.88        1.14      0.54 o 
   1   8   6        0.64        0.05      0.46 o 
   2   8   6       40.33       35.10      1.15 o 
   3   8   6       54.89       48.33      1.24 o 
   4   8   6       49.27       47.66      1.55 o 
   5   8   6        2.07        1.28      0.56 o 
   6   8   6        6.32        3.53      0.73 o 
   7   8   6        1.64        0.26      0.76 o 
   8   8   6        2.33        2.25      0.88 o 
  -1   9   6        0.00       -0.49      0.61 o 
   0   9   6        7.36        7.21      0.82 o 
   1   9   6        0.44        1.02      0.62 o 
   2   9   6        6.15        5.87      0.68 o 
   3   9   6        1.72        1.68      0.61 o 
   4   9   6       14.08       10.74      0.89 o 
   5   9   6       11.85       10.62      1.51 o 
   6   9   6        0.43        0.09      0.64 o 
   7   9   6        0.85       -0.02      0.64 o 
   1  10   6        0.28        0.46      0.61 o 
   2  10   6        0.05        0.43      0.55 o 
   3  10   6        6.06        6.83      1.17 o 
   4  10   6        1.78        2.28      0.70 o 
   5  10   6        1.60        0.61      1.83 o 
   6  10   6        2.48        3.25      1.49 o 
  -4 -10   7        7.65       13.74      0.80 o 
  -3 -10   7        9.52        9.02      1.77 o 
  -2 -10   7        1.50        2.89      0.78 o 
  -1 -10   7        0.14        0.30      0.59 o 
  -6  -9   7        0.84        3.85      0.98 o 
  -5  -9   7       11.52       10.04      0.88 o 
  -4  -9   7       16.21       16.35      0.80 o 
  -3  -9   7       14.59       14.93      0.88 o 
  -2  -9   7        0.53        0.92      0.54 o 
  -1  -9   7        9.27        9.03      0.83 o 
   0  -9   7       40.42       45.08      1.57 o 
   1  -9   7        0.02        0.53      0.80 o 
  -7  -8   7        1.64        0.21      0.98 o 
  -6  -8   7        7.38        9.58      1.78 o 
  -5  -8   7        3.99        2.72      0.47 o 
  -4  -8   7        6.79        8.63      0.60 o 
  -3  -8   7       26.35       25.65      0.89 o 
  -2  -8   7        7.53        9.22      0.58 o 
  -1  -8   7       95.66       90.92      4.54 o 
   0  -8   7       22.64       23.06      1.08 o 
   1  -8   7        4.56        3.79      0.68 o 
   2  -8   7        0.35        0.26      0.99 o 
  -8  -7   7        0.02        2.05      1.03 o 
  -7  -7   7        6.21        4.37      1.24 o 
  -6  -7   7        8.95       11.15      0.67 o 
  -5  -7   7        0.47       -0.34      0.34 o 
  -4  -7   7       18.24       14.46      0.70 o 
  -3  -7   7       43.19       42.70      1.01 o 
  -2  -7   7       43.33       34.55      0.92 o 
  -1  -7   7       40.31       37.46      0.95 o 
   0  -7   7       41.06       39.26      1.23 o 
   1  -7   7        0.87        1.23      0.52 o 
   2  -7   7       18.78       19.82      1.11 o 
   3  -7   7        2.53        2.50      0.71 o 
  -8  -6   7        6.79        6.79      1.30 o 
  -7  -6   7       15.59       19.02      1.12 o 
  -6  -6   7       27.52       28.54      0.96 o 
  -5  -6   7       24.98       23.50      0.82 o 
  -4  -6   7       74.16       71.58      1.28 o 
  -3  -6   7       12.41        8.80      0.55 o 
  -2  -6   7       30.50       27.54      0.79 o 
  -1  -6   7       44.57       51.01      1.05 o 
   0  -6   7      145.57      135.49      1.85 o 
   1  -6   7        7.51        9.01      0.69 o 
   2  -6   7       15.95       16.22      0.97 o 
   3  -6   7        2.58        1.66      1.22 o 
   4  -6   7        8.18       10.86      0.99 o 
  -8  -5   7       20.81       24.23      1.98 o 
  -7  -5   7        1.40        0.99      0.44 o 
  -6  -5   7       28.76       29.35      0.96 o 
  -5  -5   7       28.89       29.29      0.85 o 
  -4  -5   7       55.15       54.96      1.06 o 
  -3  -5   7        2.79        1.30      0.29 o 
  -2  -5   7       15.16       15.97      0.56 o 
  -1  -5   7      158.10      147.42      1.86 o 
   0  -5   7        9.47        7.59      0.44 o 
   1  -5   7      250.03      240.34      2.74 o 
   2  -5   7        0.08        0.02      0.60 o 
   3  -5   7        1.68        2.47      0.56 o 
   4  -5   7        3.87        2.47      0.86 o 
   5  -5   7        0.00        0.46      0.74 o 
  -8  -4   7       27.03       24.29      1.95 o 
  -7  -4   7       43.31       44.66      1.13 o 
  -6  -4   7       81.54       83.99      1.48 o 
  -5  -4   7        0.25        0.26      0.29 o 
  -4  -4   7        1.51        1.69      0.30 o 
  -3  -4   7        0.91        1.90      0.27 o 
  -2  -4   7      242.11      248.64      2.63 o 
  -1  -4   7       11.38       15.78      0.53 o 
   0  -4   7       47.53       48.33      1.01 o 
   1  -4   7       16.26       15.72      0.64 o 
   2  -4   7      158.83      142.73      1.88 o 
   3  -4   7       33.89       33.58      1.18 o 
   4  -4   7        3.89        5.49      0.67 o 
   5  -4   7       20.86       21.25      1.13 o 
   6  -4   7        4.34        6.76      1.52 o 
  -8  -3   7        0.02       -0.52      0.52 o 
  -7  -3   7        0.34       -0.19      0.35 o 
  -6  -3   7       36.93       35.00      0.95 o 
  -5  -3   7       11.56       13.37      0.59 o 
  -4  -3   7       65.90       59.01      1.03 o 
  -3  -3   7      523.31      562.20      5.28 o 
  -2  -3   7        0.01        0.18      0.15 o 
  -1  -3   7      208.33      244.92      2.91 o 
   0  -3   7       45.15       56.73      0.91 o 
   1  -3   7      139.31      168.34      1.94 o 
   2  -3   7        0.19        0.74      0.29 o 
   3  -3   7       51.56       48.70      0.99 o 
   4  -3   7       56.84       57.23      1.51 o 
   5  -3   7        4.30        5.27      0.66 o 
   6  -3   7        3.67        3.02      0.67 o 
  -8  -2   7        0.34        0.91      0.45 o 
  -7  -2   7       25.80       23.91      0.87 o 
  -6  -2   7        3.81        4.28      0.45 o 
  -5  -2   7      420.75      406.31      4.23 o 
  -4  -2   7      256.69      273.21      2.96 o 
  -3  -2   7      200.50      212.90      2.66 o 
  -2  -2   7       20.70       22.89      0.35 o 
  -1  -2   7      137.90      118.23      1.19 o 
   1  -2   7       61.64       58.58      0.91 o 
   2  -2   7      352.43      358.39      3.57 o 
   3  -2   7      254.79      233.77      2.61 o 
   4  -2   7        2.59        2.60      0.50 o 
   5  -2   7        8.57        8.62      0.59 o 
   6  -2   7        0.42        0.96      0.53 o 
   7  -2   7        0.11        0.36      0.57 o 
  -8  -1   7        0.55        0.61      0.51 o 
  -7  -1   7       13.84       15.16      1.55 o 
  -6  -1   7       87.67       87.12      2.19 o 
  -5  -1   7       32.22       26.12      0.79 o 
  -4  -1   7      487.71      469.70      4.65 o 
  -3  -1   7       96.82      121.81      1.52 o 
  -2  -1   7      494.03      541.69      4.61 o 
   0  -1   7        0.33        0.65      0.11 o 
   1  -1   7      771.69      831.18      7.39 o 
   2  -1   7        1.69        1.21      0.25 o 
   3  -1   7       46.35       47.88      0.92 o 
   4  -1   7        3.97        4.88      0.44 o 
   5  -1   7       27.00       21.99      0.80 o 
   6  -1   7        2.69        3.15      0.45 o 
   7  -1   7        0.55        1.18      0.64 o 
  -8   0   7        5.85        8.91      0.89 o 
  -7   0   7       34.97       35.49      1.11 o 
  -6   0   7       26.52       26.34      1.12 o 
  -5   0   7      189.85      175.10      2.56 o 
  -4   0   7       52.61       55.94      1.06 o 
  -3   0   7      233.60      231.65      2.52 o 
  -2   0   7      120.99      127.90      1.50 o 
  -1   0   7        0.71        1.45      0.22 o 
   0   0   7      287.46      309.79      3.05 o 
   2   0   7      197.68      194.82      2.08 o 
   3   0   7       16.94       15.63      0.59 o 
   4   0   7       91.49       82.87      2.10 o 
   5   0   7        0.08        0.42      0.35 o 
   6   0   7        0.08        0.29      0.43 o 
   7   0   7        0.02        0.20      0.57 o 
   8   0   7        0.22       -0.45      0.83 o 
  -7   1   7       11.49       12.59      1.39 o 
  -6   1   7       13.74       12.84      0.95 o 
  -5   1   7        0.05       -0.31      0.31 o 
  -4   1   7       53.49       53.67      1.06 o 
  -3   1   7       38.56       35.29      0.91 o 
  -2   1   7      149.13      191.73      2.11 o 
  -1   1   7      540.91      552.90      5.08 o 
   0   1   7      139.91      144.73      1.69 o 
   1   1   7      606.19      604.61      5.45 o 
   2   1   7        7.17        5.85      0.32 o 
   3   1   7      220.92      217.19      2.33 o 
   4   1   7       27.41       30.02      0.77 o 
   5   1   7       12.90       13.83      0.64 o 
   6   1   7        1.51        1.34      0.38 o 
   7   1   7        1.77        1.70      0.69 o 
   8   1   7        0.12        0.29      0.81 o 
  -7   2   7        5.78        8.17      0.89 o 
  -6   2   7        1.26        1.10      0.53 o 
  -5   2   7       60.62       58.62      1.81 o 
  -4   2   7        2.25        3.42      0.63 o 
  -3   2   7      208.20      190.35      2.42 o 
  -2   2   7        7.47        7.16      0.40 o 
  -1   2   7     1757.69     1820.33     15.96 o 
   0   2   7      245.74      256.65      2.58 o 
   1   2   7      854.08      903.38      7.99 o 
   2   2   7      462.95      441.88      4.15 o 
   3   2   7        6.01        3.60      0.30 o 
   4   2   7       23.77       23.96      0.64 o 
   5   2   7       12.54       14.66      0.64 o 
   6   2   7       52.15       58.14      1.67 o 
   7   2   7        3.88        2.94      0.74 o 
   8   2   7        2.50        4.43      0.88 o 
  -6   3   7       14.71       12.78      0.99 o 
  -5   3   7       28.73       29.09      1.22 o 
  -4   3   7      142.93      152.53      2.13 o 
  -3   3   7       17.69       17.13      0.65 o 
  -2   3   7      167.73      171.65      2.08 o 
  -1   3   7        3.74        4.31      0.31 o 
   0   3   7       83.17       85.36      1.18 o 
   1   3   7      121.01      137.50      1.61 o 
   2   3   7        0.01        0.30      0.20 o 
   3   3   7      262.47      273.32      2.79 o 
   4   3   7       13.86       20.16      0.51 o 
   5   3   7      168.95      184.67      3.10 o 
   6   3   7        0.65       -0.46      0.49 o 
   7   3   7        0.76        1.09      0.64 o 
   8   3   7        0.29       -0.11      0.63 o 
  -6   4   7        7.40        7.27      0.90 o 
  -5   4   7       16.37       19.78      1.17 o 
  -4   4   7       12.95       13.33      0.90 o 
  -3   4   7        0.20        0.40      0.38 o 
  -2   4   7        1.96        2.00      0.31 o 
  -1   4   7      391.16      380.08      4.16 o 
   0   4   7      233.21      231.03      2.54 o 
   1   4   7       18.43       14.56      0.51 o 
   2   4   7      179.97      176.10      2.47 o 
   3   4   7        0.52        0.66      0.25 o 
   4   4   7        0.01        0.24      0.39 o 
   5   4   7       46.85       47.22      1.70 o 
   6   4   7        9.41        8.72      0.83 o 
   7   4   7        0.03       -0.12      0.76 o 
   8   4   7        7.89        6.34      0.95 o 
  -5   5   7        1.71        0.97      0.71 o 
  -4   5   7        0.92        1.29      0.53 o 
  -3   5   7        0.14       -0.03      0.43 o 
  -2   5   7      178.79      179.96      2.95 o 
  -1   5   7       11.87       11.37      0.56 o 
   0   5   7       20.00       21.59      0.68 o 
   1   5   7        5.02        3.88      0.36 o 
   2   5   7        9.05        8.56      0.47 o 
   3   5   7        2.52        1.29      0.44 o 
   4   5   7       13.21       18.84      0.94 o 
   5   5   7       25.54       24.44      2.69 o 
   6   5   7       57.44       57.30      1.76 o 
   7   5   7        0.82        0.58      0.61 o 
   8   5   7       14.53       13.71      1.30 o 
  -4   6   7        0.25        0.22      0.53 o 
  -3   6   7       15.85       18.12      1.09 o 
  -2   6   7        9.32        7.94      0.76 o 
  -1   6   7        1.97        1.79      0.81 o 
   0   6   7        3.30        3.54      0.43 o 
   1   6   7       83.34       82.79      2.24 o 
   2   6   7        2.15        3.27      0.40 o 
   3   6   7       12.74       11.33      0.56 o 
   4   6   7       27.58       23.68      2.14 o 
   5   6   7        0.42        0.60      0.94 o 
   6   6   7        2.56        2.15      0.63 o 
   7   6   7        0.05       -0.58      0.58 o 
   8   6   7        8.47        9.00      1.04 o 
  -3   7   7        0.12       -0.09      0.52 o 
  -2   7   7       42.87       43.87      2.04 o 
  -1   7   7        2.15        3.14      0.64 o 
   0   7   7       22.03       22.22      1.04 o 
   1   7   7        0.00        0.66      0.34 o 
   2   7   7        0.90        0.81      0.36 o 
   3   7   7       41.33       35.00      0.91 o 
   4   7   7        0.37       -0.27      0.64 o 
   5   7   7        6.44        6.35      0.83 o 
   6   7   7       20.63       19.67      1.18 o 
   7   7   7        4.34        4.59      0.84 o 
   8   7   7        0.00       -0.39      0.68 o 
  -2   8   7       11.87       11.35      0.96 o 
  -1   8   7        1.98        1.28      0.61 o 
   0   8   7        0.35        0.85      0.55 o 
   1   8   7        0.66        1.87      0.53 o 
   2   8   7        0.44        0.32      0.36 o 
   3   8   7        0.39        0.98      0.52 o 
   4   8   7        0.01       -0.35      0.88 o 
   5   8   7        0.21        0.32      0.60 o 
   6   8   7        9.53        8.25      0.90 o 
   7   8   7        4.05        3.26      1.12 o 
   8   8   7        0.54        0.27      0.93 o 
  -1   9   7        6.90        8.83      0.96 o 
   0   9   7        6.36        5.78      0.78 o 
   1   9   7       17.32       16.87      1.08 o 
   2   9   7        3.10        3.93      0.67 o 
   3   9   7        0.07        0.27      0.53 o 
   4   9   7        0.02       -0.50      0.50 o 
   5   9   7        0.13        0.49      0.65 o 
   6   9   7        0.37        0.23      0.65 o 
   7   9   7        1.96        1.20      0.72 o 
   1  10   7        2.16        2.03      0.66 o 
   2  10   7        0.01       -0.11      0.83 o 
   3  10   7        2.46        3.56      1.08 o 
   4  10   7        0.22        0.34      0.63 o 
   5  10   7        6.84        7.30      1.05 o 
   6  10   7        7.45        7.86      1.39 o 
  -4 -10   8        8.49       14.45      3.47 o 
  -3 -10   8        0.63        0.35      0.95 o 
  -2 -10   8       27.06       29.66      1.36 o 
  -6  -9   8        1.01       -0.89      0.89 o 
  -5  -9   8       10.54       12.45      0.95 o 
  -4  -9   8        0.00       -0.31      0.39 o 
  -3  -9   8        1.37        1.76      0.48 o 
  -2  -9   8        0.04        0.06      0.69 o 
  -1  -9   8        1.41        1.52      0.56 o 
   0  -9   8        0.55        0.84      0.87 o 
   1  -9   8        0.79        2.77      1.16 o 
  -7  -8   8        7.70        6.20      1.39 o 
  -6  -8   8        6.81        7.85      1.27 o 
  -5  -8   8       11.22       13.46      0.97 o 
  -4  -8   8        0.01        0.02      0.36 o 
  -3  -8   8        0.11        0.37      0.38 o 
  -2  -8   8        9.29       10.13      0.62 o 
  -1  -8   8        0.01        1.03      0.50 o 
   0  -8   8        0.05        0.00      1.00 o 
   1  -8   8        0.02        0.34      0.54 o 
   2  -8   8        0.01        1.25      0.60 o 
  -7  -7   8        0.03       -0.66      0.86 o 
  -6  -7   8        1.19        0.98      0.59 o 
  -5  -7   8        4.29        4.93      0.55 o 
  -4  -7   8        1.18        1.62      0.38 o 
  -3  -7   8      145.32      133.16      1.92 o 
  -2  -7   8       24.55       24.07      0.80 o 
  -1  -7   8       38.20       36.62      0.98 o 
   0  -7   8       32.80       32.76      1.19 o 
   1  -7   8        7.65        8.36      0.78 o 
   2  -7   8        7.87        8.60      0.82 o 
   3  -7   8        2.93        5.27      0.98 o 
  -8  -6   8        0.67       -0.82      0.82 o 
  -7  -6   8        3.91        5.16      1.20 o 
  -6  -6   8       39.01       38.78      3.03 o 
  -5  -6   8      152.65      161.36      2.22 o 
  -4  -6   8      221.29      212.14      2.58 o 
  -3  -6   8      182.80      175.72      2.22 o 
  -2  -6   8      145.76      163.47      2.12 o 
  -1  -6   8        8.47       11.38      0.57 o 
   0  -6   8       33.18       36.82      0.97 o 
   1  -6   8        2.19        1.71      0.50 o 
   2  -6   8        4.02        6.63      0.69 o 
   3  -6   8       41.78       42.98      1.51 o 
   4  -6   8        0.01       -0.44      0.53 o 
  -8  -5   8       12.34       14.41      1.64 o 
  -7  -5   8        3.33        2.88      0.65 o 
  -6  -5   8       64.45       67.83      1.41 o 
  -5  -5   8       12.16       11.40      0.61 o 
  -4  -5   8       21.97       22.76      0.71 o 
  -3  -5   8       34.01       35.58      0.95 o 
  -2  -5   8       16.44       15.87      0.58 o 
  -1  -5   8        0.23        0.47      0.26 o 
   0  -5   8        2.43        2.09      0.47 o 
   1  -5   8       18.79       20.91      0.74 o 
   2  -5   8       32.00       31.51      1.15 o 
   3  -5   8       26.67       25.91      1.12 o 
   4  -5   8        1.05        0.61      0.56 o 
   5  -5   8        4.70        5.36      0.80 o 
  -8  -4   8       21.10       21.64      1.91 o 
  -7  -4   8        9.89       10.33      0.97 o 
  -6  -4   8       68.31       70.41      1.37 o 
  -5  -4   8       49.34       46.47      1.28 o 
  -4  -4   8      279.44      269.14      2.95 o 
  -3  -4   8       17.54       16.43      0.54 o 
  -2  -4   8       87.36       79.95      1.16 o 
  -1  -4   8       91.93       74.33      1.13 o 
   0  -4   8      206.62      184.57      2.70 o 
   1  -4   8      140.55      138.29      1.80 o 
   2  -4   8      363.36      338.44      4.91 o 
   3  -4   8       58.94       58.76      1.52 o 
   4  -4   8        0.29        0.82      0.50 o 
   5  -4   8       15.81       17.97      1.35 o 
   6  -4   8        2.29        4.29      1.26 o 
  -8  -3   8        0.27       -0.66      0.89 o 
  -7  -3   8       10.57       12.78      0.72 o 
  -6  -3   8       11.39       10.40      0.61 o 
  -5  -3   8       34.28       32.98      0.86 o 
  -4  -3   8       36.55       32.63      0.77 o 
  -3  -3   8       41.06       35.13      0.71 o 
  -2  -3   8      411.78      370.28      3.68 o 
  -1  -3   8      994.93      943.71      8.41 o 
   0  -3   8      130.47      135.72      2.18 o 
   1  -3   8      293.04      285.04      2.98 o 
   2  -3   8      638.82      656.32      6.19 o 
   3  -3   8        0.29        0.48      0.32 o 
   4  -3   8       28.12       29.35      0.86 o 
   5  -3   8        3.29        2.12      0.57 o 
   6  -3   8        0.76        0.80      0.57 o 
  -8  -2   8        7.52        9.85      0.87 o 
  -7  -2   8       18.97       17.56      0.80 o 
  -6  -2   8        0.13       -0.31      0.31 o 
  -5  -2   8       88.21       85.90      1.42 o 
  -4  -2   8      289.86      296.67      3.16 o 
  -3  -2   8      209.07      201.48      3.98 o 
  -2  -2   8      822.07      826.29      9.43 o 
  -1  -2   8      118.58      119.36      1.91 o 
   0  -2   8       87.21       82.94      1.09 o 
   1  -2   8       91.24      105.63      1.37 o 
   2  -2   8      185.10      181.02      2.11 o 
   3  -2   8       17.81       17.03      0.89 o 
   4  -2   8       23.22       18.63      0.71 o 
   5  -2   8        0.26        0.36      0.37 o 
   6  -2   8        3.84        3.82      0.65 o 
   7  -2   8        0.58        1.27      0.59 o 
  -8  -1   8       16.50       17.15      1.11 o 
  -7  -1   8        1.10        0.50      0.37 o 
  -6  -1   8       71.25       73.28      1.42 o 
  -5  -1   8       38.67       32.38      0.86 o 
  -4  -1   8      131.03      146.94      1.89 o 
  -3  -1   8        1.20        2.49      0.39 o 
  -2  -1   8      331.52      338.20      4.32 o 
  -1  -1   8      157.21      164.40      2.37 o 
   1  -1   8      388.08      396.68      3.79 o 
   2  -1   8        0.01       -0.23      0.23 o 
   3  -1   8       15.59       15.05      0.86 o 
   4  -1   8       13.94       10.74      0.58 o 
   5  -1   8       27.07       27.26      1.40 o 
   6  -1   8        1.62        3.48      0.48 o 
   7  -1   8        0.21       -0.31      0.82 o 
  -7   0   8        3.65        3.93      0.82 o 
  -6   0   8       68.63       70.20      2.24 o 
  -5   0   8       30.98       27.83      0.85 o 
  -4   0   8      170.26      149.31      1.95 o 
  -3   0   8      158.92      138.64      2.31 o 
  -2   0   8        7.49        4.06      0.27 o 
  -1   0   8      331.52      320.99      5.46 o 
   0   0   8      709.18      763.73      7.92 o 
   1   0   8      516.72      546.40      5.02 o 
   2   0   8     1097.15     1109.13     10.07 o 
   3   0   8       51.52       64.59      1.38 o 
   4   0   8      133.63      115.14      1.62 o 
   5   0   8        2.00        1.01      0.60 o 
   6   0   8        0.92        0.44      0.38 o 
   7   0   8       14.93       15.51      1.09 o 
   8   0   8        0.35       -0.06      0.98 o 
  -7   1   8        0.23       -0.49      0.49 o 
  -6   1   8        0.62        0.51      0.57 o 
  -5   1   8        3.97        4.93      0.46 o 
  -4   1   8        5.64        6.52      0.44 o 
  -3   1   8       26.21       26.22      0.69 o 
  -2   1   8       27.39       29.16      0.64 o 
  -1   1   8      726.13      772.83      6.96 o 
   0   1   8       50.49       64.13      0.90 o 
   1   1   8      677.24      719.45      6.47 o 
   2   1   8       26.63       37.46      0.75 o 
   3   1   8      111.37      123.31      1.59 o 
   4   1   8       22.81       18.98      0.67 o 
   5   1   8       32.99       28.82      0.85 o 
   6   1   8       39.36       40.57      1.46 o 
   7   1   8        0.26        0.18      0.60 o 
   8   1   8        3.77        3.11      0.82 o 
  -7   2   8       17.34       18.33      1.17 o 
  -6   2   8       11.32       14.60      2.16 o 
  -5   2   8       42.50       41.22      1.47 o 
  -4   2   8        1.19        1.80      0.39 o 
  -3   2   8       23.85       24.81      0.72 o 
  -2   2   8        3.69        4.80      0.34 o 
  -1   2   8      151.42      171.28      1.96 o 
   0   2   8      291.86      276.05      2.79 o 
   1   2   8        1.74        2.93      0.31 o 
   3   2   8       74.90       74.83      1.10 o 
   4   2   8        0.89        0.68      0.30 o 
   5   2   8       14.54       17.30      1.16 o 
   6   2   8        7.56        7.08      0.84 o 
   7   2   8        7.61        5.13      0.83 o 
   8   2   8        4.89        5.34      0.99 o 
  -6   3   8        3.23        3.83      0.73 o 
  -5   3   8       32.24       34.89      1.36 o 
  -4   3   8        0.13        0.30      0.33 o 
  -3   3   8       74.58       68.34      1.25 o 
  -2   3   8       54.12       54.45      1.03 o 
  -1   3   8      242.48      260.77      2.81 o 
   0   3   8        2.25        2.08      0.26 o 
   1   3   8        0.45        0.39      0.20 o 
   2   3   8      130.87      122.91      1.52 o 
   3   3   8      107.82      111.64      1.43 o 
   4   3   8       67.23       68.21      1.06 o 
   5   3   8      167.25      176.95      3.80 o 
   6   3   8       47.34       42.17      1.49 o 
   7   3   8        5.72        7.32      0.88 o 
   8   3   8        2.38        3.33      0.83 o 
  -6   4   8        7.74        8.23      1.41 o 
  -5   4   8        0.84        2.22      0.65 o 
  -4   4   8       29.02       29.31      1.23 o 
  -3   4   8        0.01       -0.17      0.28 o 
  -2   4   8        2.54        3.15      0.46 o 
  -1   4   8       39.81       45.14      0.94 o 
   0   4   8      151.80      156.96      1.94 o 
   1   4   8      250.73      264.55      2.82 o 
   2   4   8       14.61       14.53      0.88 o 
   3   4   8       19.27       16.68      0.66 o 
   4   4   8       32.43       30.01      0.72 o 
   5   4   8       57.06       50.96      1.52 o 
   6   4   8       15.88       15.65      1.26 o 
   7   4   8        1.20        1.96      0.74 o 
   8   4   8        0.05       -0.33      0.64 o 
  -5   5   8        8.09        8.56      1.49 o 
  -4   5   8        0.20       -0.41      0.50 o 
  -3   5   8        0.54        0.35      0.52 o 
  -2   5   8       29.71       29.34      0.83 o 
  -1   5   8        4.94        5.52      0.44 o 
   0   5   8        2.93        3.40      0.38 o 
   1   5   8       74.69       72.94      1.22 o 
   2   5   8       26.98       31.74      0.79 o 
   3   5   8        3.26        1.89      0.29 o 
   4   5   8       12.96       11.25      0.86 o 
   5   5   8        2.02        2.65      0.57 o 
   6   5   8        0.07       -0.52      0.52 o 
   7   5   8        0.00       -0.57      0.57 o 
   8   5   8        1.06        1.45      0.75 o 
  -4   6   8        0.27        0.91      0.63 o 
  -3   6   8        0.04       -0.30      0.52 o 
  -2   6   8        0.18       -0.46      0.46 o 
  -1   6   8        2.53        1.81      0.51 o 
   0   6   8       67.43       60.01      1.89 o 
   1   6   8       26.18       23.87      0.77 o 
   2   6   8       14.28       12.46      0.62 o 
   3   6   8        4.23        5.82      0.44 o 
   4   6   8        0.49        0.23      0.47 o 
   5   6   8        0.13        0.12      0.49 o 
   6   6   8        2.73        2.06      0.67 o 
   7   6   8        0.05       -0.55      0.55 o 
   8   6   8        2.08        1.35      0.83 o 
  -3   7   8        2.08        3.06      0.72 o 
  -2   7   8        0.42       -0.32      0.48 o 
  -1   7   8       57.64       55.25      1.66 o 
   0   7   8        3.99        3.29      0.57 o 
   1   7   8        1.36        0.86      0.38 o 
   2   7   8        0.00       -0.32      0.32 o 
   3   7   8        7.17        5.36      0.58 o 
   4   7   8        7.37        7.97      0.74 o 
   5   7   8       13.53       13.32      0.95 o 
   6   7   8        0.82        1.41      0.59 o 
   7   7   8        9.63        9.48      0.99 o 
   8   7   8        0.08       -0.65      0.65 o 
  -2   8   8       11.73       14.44      1.08 o 
  -1   8   8        4.95        2.56      0.69 o 
   0   8   8        8.72        7.54      0.81 o 
   1   8   8       17.57       19.38      1.06 o 
   2   8   8        4.34        3.55      0.47 o 
   3   8   8        3.59        3.74      0.63 o 
   4   8   8        2.68        3.83      0.89 o 
   5   8   8        1.89        0.22      0.54 o 
   6   8   8        7.43        6.69      0.89 o 
   7   8   8        1.67        1.55      0.70 o 
  -1   9   8        0.05       -0.60      0.60 o 
   0   9   8        2.21        1.90      0.68 o 
   1   9   8       10.78       12.12      0.98 o 
   2   9   8        0.04       -0.48      0.48 o 
   3   9   8        0.01       -0.28      0.50 o 
   4   9   8        3.60        1.24      0.67 o 
   5   9   8        5.36        4.93      0.83 o 
   6   9   8        0.14       -1.12      1.12 o 
   7   9   8        0.09       -0.62      0.76 o 
   1  10   8        0.06       -0.31      0.56 o 
   2  10   8        1.07        0.92      0.96 o 
   3  10   8        1.06        1.92      0.92 o 
   4  10   8        6.57        6.01      0.86 o 
   5  10   8        0.10        0.33      0.66 o 
  -5  -9   9       90.09       96.63      2.35 o 
  -4  -9   9        4.71        4.28      0.75 o 
  -3  -9   9       35.70       41.91      1.51 o 
  -2  -9   9        5.47        6.33      1.22 o 
  -1  -9   9        0.60        2.31      0.60 o 
   0  -9   9        2.66        2.64      0.66 o 
  -6  -8   9        6.13        5.21      1.13 o 
  -5  -8   9       30.76       28.77      1.30 o 
  -4  -8   9        3.16        3.84      0.69 o 
  -3  -8   9        6.04        6.71      0.91 o 
  -2  -8   9        4.54        6.15      0.54 o 
  -1  -8   9        2.08        2.72      0.55 o 
   0  -8   9        2.04        2.99      1.06 o 
   1  -8   9       19.08       21.49      1.17 o 
   2  -8   9        8.08       10.55      1.05 o 
  -7  -7   9        3.36        2.96      1.08 o 
  -6  -7   9        1.89        1.82      0.62 o 
  -5  -7   9        0.31       -0.47      0.47 o 
  -4  -7   9       10.43       10.87      0.84 o 
  -3  -7   9        0.42        0.50      0.36 o 
  -2  -7   9        3.84        4.56      0.46 o 
  -1  -7   9        1.44        1.00      0.46 o 
   0  -7   9       37.84       37.69      1.26 o 
   1  -7   9       51.71       49.07      1.51 o 
   2  -7   9        7.88        5.50      0.73 o 
   3  -7   9        1.45        2.00      0.68 o 
  -7  -6   9        3.82        3.44      1.12 o 
  -6  -6   9        9.17        8.09      0.79 o 
  -5  -6   9      207.09      207.99      4.70 o 
  -4  -6   9       16.46       15.68      0.68 o 
  -3  -6   9        0.54        0.73      0.30 o 
  -2  -6   9      110.80      102.73      1.57 o 
  -1  -6   9       33.54       27.94      0.82 o 
   0  -6   9      227.54      203.24      2.53 o 
   1  -6   9       30.71       30.29      2.74 o 
   2  -6   9       46.05       39.86      1.54 o 
   3  -6   9       18.28       17.13      1.22 o 
   4  -6   9        1.94        1.85      0.98 o 
  -8  -5   9        0.84       -0.24      0.88 o 
  -7  -5   9       11.54       11.41      1.21 o 
  -6  -5   9       91.99       99.38      2.17 o 
  -5  -5   9       56.63       51.95      1.51 o 
  -4  -5   9        1.13        1.42      0.48 o 
  -3  -5   9      109.49      108.12      2.50 o 
  -2  -5   9       61.28       51.02      0.99 o 
  -1  -5   9      106.08       88.77      1.37 o 
   0  -5   9        0.41       -0.27      0.28 o 
   1  -5   9      186.67      185.10      2.70 o 
   2  -5   9       12.13       13.26      0.94 o 
   3  -5   9        0.17       -0.32      0.48 o 
   4  -5   9        1.44        1.17      0.57 o 
   5  -5   9        0.31        0.78      0.66 o 
  -8  -4   9       13.20       13.86      1.63 o 
  -7  -4   9       44.41       47.02      1.74 o 
  -6  -4   9       19.77       19.15      2.96 o 
  -5  -4   9      177.69      174.05      2.94 o 
  -4  -4   9        8.31        7.59      0.45 o 
  -3  -4   9      502.02      474.59      6.26 o 
  -2  -4   9       73.36       76.57      1.15 o 
  -1  -4   9       52.42       58.99      1.10 o 
   0  -4   9       11.24       18.17      0.62 o 
   1  -4   9       22.92       18.71      1.07 o 
   2  -4   9       11.40        9.22      0.56 o 
   3  -4   9        2.15        3.11      0.41 o 
   4  -4   9       23.50       26.45      1.16 o 
   5  -4   9        8.34        9.87      0.89 o 
  -8  -3   9       16.56       17.44      1.12 o 
  -7  -3   9       11.17       12.17      0.89 o 
  -6  -3   9       88.41       82.59      1.93 o 
  -5  -3   9      135.75      138.55      2.91 o 
  -4  -3   9        1.59        2.53      0.31 o 
  -3  -3   9      215.00      205.49      2.27 o 
  -2  -3   9       35.17       34.45      0.62 o 
  -1  -3   9       90.08      114.36      1.76 o 
   0  -3   9       13.43       16.84      0.54 o 
   1  -3   9      136.96      124.80      1.64 o 
   2  -3   9      433.37      433.23      4.35 o 
   3  -3   9       98.53       89.53      2.02 o 
   4  -3   9        4.79        5.21      0.46 o 
   5  -3   9        0.06        0.63      0.52 o 
   6  -3   9        0.50        0.28      0.61 o 
  -8  -2   9        4.13        4.23      0.71 o 
  -7  -2   9        9.61       11.88      0.98 o 
  -6  -2   9       77.32       74.79      1.42 o 
  -5  -2   9       15.47       12.52      0.61 o 
  -4  -2   9        8.16        7.86      0.43 o 
  -3  -2   9      525.17      478.58      8.66 o 
  -2  -2   9      356.01      365.07      4.68 o 
  -1  -2   9        0.04       -0.25      0.28 o 
   0  -2   9      144.04      132.83      1.55 o 
   1  -2   9       45.50       45.99      1.02 o 
   2  -2   9       36.65       33.58      0.81 o 
   3  -2   9       82.07       74.31      1.27 o 
   4  -2   9       19.11       17.41      0.70 o 
   5  -2   9        7.20        8.11      0.50 o 
   6  -2   9        0.11        0.32      0.59 o 
   7  -2   9        6.80        7.16      1.34 o 
  -7  -1   9        0.19        0.19      0.50 o 
  -6  -1   9        0.27        0.45      0.32 o 
  -5  -1   9       52.60       50.93      1.08 o 
  -4  -1   9      106.49       94.40      2.09 o 
  -3  -1   9       57.79       65.49      0.99 o 
  -2  -1   9        1.69        3.16      0.52 o 
  -1  -1   9       14.45       11.09      0.88 o 
   0  -1   9      102.24      122.33      1.41 o 
   1  -1   9       11.99       15.51      0.48 o 
   2  -1   9        2.89        2.63      0.32 o 
   3  -1   9       43.70       46.37      0.96 o 
   4  -1   9       21.59       17.05      0.69 o 
   5  -1   9        2.56        3.52      0.45 o 
   6  -1   9        1.44        1.37      0.43 o 
   7  -1   9        0.00        0.24      0.85 o 
  -7   0   9        3.59        4.44      0.69 o 
  -6   0   9       10.38        9.96      0.62 o 
  -5   0   9       29.68       34.87      1.07 o 
  -4   0   9       72.09       62.86      1.14 o 
  -3   0   9      337.30      391.32      4.19 o 
  -2   0   9      293.90      263.94      2.72 o 
  -1   0   9      770.59      830.56      9.44 o 
   0   0   9      220.33      236.59      2.80 o 
   1   0   9       14.61       12.58      0.44 o 
   2   0   9       49.48       46.41      0.86 o 
   3   0   9       48.85       51.86      1.29 o 
   4   0   9       14.26       14.51      0.68 o 
   5   0   9       10.07       11.63      0.66 o 
   6   0   9        2.62        2.69      0.46 o 
   7   0   9        1.73        1.52      0.67 o 
  -7   1   9        7.44        7.20      1.15 o 
  -6   1   9        1.00        1.56      0.41 o 
  -5   1   9      121.20      130.81      1.98 o 
  -4   1   9       23.88       23.09      0.73 o 
  -3   1   9      510.25      508.52      4.98 o 
  -2   1   9      155.21      137.57      1.68 o 
  -1   1   9       79.93       93.20      1.21 o 
   1   1   9       32.84       36.14      0.79 o 
   2   1   9        9.34        9.50      0.45 o 
   3   1   9       21.36       22.30      0.67 o 
   4   1   9       74.73       74.50      1.25 o 
   5   1   9       62.76       63.74      1.22 o 
   6   1   9        0.91        0.88      0.61 o 
   7   1   9        1.68        1.21      0.69 o 
   8   1   9        0.44        0.34      0.70 o 
  -6   2   9       42.65       47.18      1.55 o 
  -5   2   9       31.52       31.14      0.97 o 
  -4   2   9       46.26       39.87      0.99 o 
  -3   2   9        8.88        8.58      0.49 o 
  -2   2   9       49.59       47.58      0.92 o 
  -1   2   9       75.51       76.85      1.14 o 
   0   2   9        0.00        0.28      0.20 o 
   1   2   9       46.25       48.75      0.85 o 
   2   2   9        9.56        9.09      0.41 o 
   3   2   9       20.69       20.33      0.62 o 
   4   2   9       12.42        9.66      0.53 o 
   5   2   9        9.09        9.78      1.08 o 
   6   2   9        8.43        9.32      1.02 o 
   7   2   9        7.92        6.48      0.88 o 
   8   2   9        0.11       -0.33      0.70 o 
  -6   3   9        7.20        7.12      1.04 o 
  -5   3   9        5.22        6.17      0.73 o 
  -4   3   9        4.92        4.34      0.47 o 
  -3   3   9       53.25       48.92      1.06 o 
  -2   3   9       67.00       68.55      1.21 o 
  -1   3   9        5.44        5.35      0.60 o 
   0   3   9      497.60      493.24      4.75 o 
   1   3   9       20.41       22.94      0.64 o 
   2   3   9      171.46      193.43      3.37 o 
   3   3   9       20.08       23.78      0.64 o 
   4   3   9        9.31        7.81      0.47 o 
   5   3   9        0.13        0.30      0.53 o 
   6   3   9        1.11        1.15      0.62 o 
   7   3   9       16.72       16.02      1.27 o 
   8   3   9        0.63        0.72      0.74 o 
  -5   4   9        2.86        2.09      0.67 o 
  -4   4   9       20.76       21.66      1.12 o 
  -3   4   9       25.88       29.00      0.87 o 
  -2   4   9      161.89      157.25      2.09 o 
  -1   4   9      103.44      104.97      1.57 o 
   0   4   9      758.21      746.43      6.96 o 
   1   4   9      265.76      250.27      4.09 o 
   2   4   9       72.19       74.29      1.18 o 
   3   4   9        0.01       -0.05      0.23 o 
   4   4   9       95.50       90.31      2.36 o 
   5   4   9        1.12        1.34      0.54 o 
   6   4   9       29.03       28.73      1.31 o 
   7   4   9        5.90        6.44      0.93 o 
   8   4   9        1.04        1.37      0.74 o 
  -5   5   9        0.58        0.09      0.63 o 
  -4   5   9        5.10        4.12      0.69 o 
  -3   5   9       58.72       61.14      1.70 o 
  -2   5   9        0.01       -0.34      0.34 o 
  -1   5   9      110.45      117.79      1.74 o 
   0   5   9      109.79      107.97      1.61 o 
   1   5   9       36.12       32.53      0.85 o 
   2   5   9       23.93       21.74      0.69 o 
   3   5   9       10.91       11.09      0.51 o 
   4   5   9        7.54        7.62      0.70 o 
   5   5   9        2.37        3.04      0.62 o 
   6   5   9       50.82       54.36      1.73 o 
   7   5   9        2.30        1.73      0.71 o 
   8   5   9        3.08        3.98      0.89 o 
  -4   6   9        7.72        8.34      0.90 o 
  -3   6   9        2.21        1.41      0.60 o 
  -2   6   9        0.02       -0.49      0.61 o 
  -1   6   9        3.66        3.87      0.57 o 
   0   6   9        1.44        1.46      0.34 o 
   1   6   9       35.85       37.48      0.94 o 
   2   6   9       21.82       21.38      0.73 o 
   3   6   9       10.18        9.46      0.73 o 
   4   6   9        2.40        2.87      0.59 o 
   5   6   9        2.86        2.39      0.64 o 
   6   6   9        0.39        0.83      0.67 o 
   7   6   9        0.09       -0.03      0.62 o 
   8   6   9        4.32        5.54      0.96 o 
  -3   7   9        0.03        0.40      0.55 o 
  -2   7   9        0.65        0.63      0.58 o 
  -1   7   9       14.73       16.08      0.98 o 
   0   7   9        2.99        2.38      0.73 o 
   1   7   9        0.20        0.25      0.47 o 
   2   7   9       68.67       65.79      1.30 o 
   3   7   9        0.18       -0.43      0.43 o 
   4   7   9       20.79       16.85      1.00 o 
   5   7   9        0.03        0.37      0.57 o 
   6   7   9        5.55        6.05      0.87 o 
   7   7   9        2.50        2.41      0.83 o 
   8   7   9        1.15        0.21      1.11 o 
  -2   8   9        4.51        6.34      0.81 o 
  -1   8   9        0.36        0.27      0.55 o 
   0   8   9        8.95        9.03      0.85 o 
   1   8   9       15.38       15.81      1.11 o 
   2   8   9       17.05       12.86      0.72 o 
   3   8   9        0.52        0.86      0.55 o 
   4   8   9        1.59        2.81      0.62 o 
   5   8   9        0.02        0.32      0.57 o 
   6   8   9        0.15       -0.17      0.63 o 
   7   8   9        2.45        1.95      0.81 o 
   0   9   9        0.02        0.09      0.80 o 
   1   9   9        7.77       10.18      0.91 o 
   2   9   9        1.06        0.00      0.74 o 
   3   9   9        1.00        0.94      0.55 o 
   4   9   9        1.82        1.99      0.65 o 
   5   9   9        0.18       -0.06      0.64 o 
   6   9   9        0.14        0.60      0.71 o 
   2  10   9        3.16        3.28      1.13 o 
   3  10   9        4.18        6.35      1.17 o 
   4  10   9        2.60        2.67      0.75 o 
  -5  -9  10        6.11        6.56      1.75 o 
  -4  -9  10       14.34       18.59      1.18 o 
  -3  -9  10       15.28       15.21      1.04 o 
  -2  -9  10        0.01        0.35      0.99 o 
  -1  -9  10        1.05        1.58      1.08 o 
   0  -9  10        0.19        0.28      0.96 o 
  -6  -8  10        0.01       -0.72      0.72 o 
  -5  -8  10        0.06       -0.57      0.57 o 
  -4  -8  10       25.15       26.31      1.26 o 
  -3  -8  10       10.14       11.10      0.89 o 
  -2  -8  10       23.65       21.39      1.15 o 
  -1  -8  10       23.36       26.24      1.95 o 
   0  -8  10       29.14       27.19      1.20 o 
   1  -8  10       12.44       13.18      0.97 o 
  -7  -7  10       15.32       18.06      1.92 o 
  -6  -7  10        4.47        4.63      1.18 o 
  -5  -7  10        2.01        0.82      0.63 o 
  -4  -7  10       28.28       31.74      2.62 o 
  -3  -7  10        4.29        4.34      0.69 o 
  -2  -7  10       10.08       12.60      0.70 o 
  -1  -7  10        5.80        4.92      0.48 o 
   0  -7  10        0.18        0.06      0.43 o 
   1  -7  10        0.02        0.08      0.49 o 
   2  -7  10        1.22       -0.07      0.59 o 
   3  -7  10        0.05        0.59      0.66 o 
  -7  -6  10        0.09       -0.38      0.76 o 
  -6  -6  10        2.19        1.41      0.64 o 
  -5  -6  10        7.67        7.27      0.79 o 
  -4  -6  10       62.83       65.99      1.78 o 
  -3  -6  10        1.40        1.02      0.51 o 
  -2  -6  10       31.41       22.99      0.74 o 
  -1  -6  10       47.95       51.60      1.09 o 
   0  -6  10       41.41       41.53      1.02 o 
   1  -6  10        4.52        5.71      1.11 o 
   2  -6  10        6.95        7.27      0.73 o 
   3  -6  10        7.42        7.62      0.88 o 
   4  -6  10        1.30        2.00      0.72 o 
  -7  -5  10        9.26        9.21      0.86 o 
  -6  -5  10       15.15       16.10      1.06 o 
  -5  -5  10       11.19       13.84      1.00 o 
  -4  -5  10       39.22       41.68      1.37 o 
  -3  -5  10       27.91       25.03      1.08 o 
  -2  -5  10       94.92      100.58      1.46 o 
  -1  -5  10      106.29      118.34      1.65 o 
   0  -5  10        2.98        2.78      0.38 o 
   1  -5  10       74.87       76.62      1.35 o 
   2  -5  10        2.13        1.93      0.51 o 
   3  -5  10        0.04       -0.16      0.50 o 
   4  -5  10       29.78       32.69      1.79 o 
   5  -5  10        2.52        5.06      1.19 o 
  -7  -4  10        2.42        1.61      0.62 o 
  -6  -4  10       87.00       91.11      2.11 o 
  -5  -4  10       36.45       39.16      1.84 o 
  -4  -4  10      441.07      424.16      5.65 o 
  -3  -4  10       46.00       45.51      1.34 o 
  -2  -4  10       23.12       23.50      0.75 o 
  -1  -4  10        0.16        0.29      0.24 o 
   0  -4  10      130.77      119.80      1.63 o 
   1  -4  10       60.94       52.23      1.06 o 
   2  -4  10        0.32       -0.16      0.30 o 
   3  -4  10        8.04        7.64      1.09 o 
   4  -4  10       22.07       23.30      1.12 o 
   5  -4  10        0.48       -0.15      1.32 o 
  -7  -3  10       53.49       55.31      1.70 o 
  -6  -3  10        0.05       -0.15      0.46 o 
  -5  -3  10      249.96      239.40      3.75 o 
  -4  -3  10       41.22       41.28      1.27 o 
  -3  -3  10      121.85      123.72      2.26 o 
  -2  -3  10        8.09        8.54      0.61 o 
  -1  -3  10        6.84        5.21      0.30 o 
   0  -3  10      311.13      300.31      3.74 o 
   1  -3  10       33.74       33.55      0.81 o 
   2  -3  10      240.94      248.45      2.84 o 
   3  -3  10       45.69       47.02      1.80 o 
   4  -3  10        5.46        7.11      0.59 o 
   5  -3  10        7.06        8.20      0.82 o 
   6  -3  10        0.55        0.38      0.69 o 
  -7  -2  10        1.60        0.88      0.57 o 
  -6  -2  10      121.06      123.04      2.53 o 
  -5  -2  10        2.30        2.19      0.55 o 
  -4  -2  10       69.72       69.19      1.66 o 
  -3  -2  10      212.04      229.83      3.96 o 
  -2  -2  10       66.02       58.22      1.47 o 
  -1  -2  10      420.43      418.89      5.26 o 
   0  -2  10      142.51      135.43      1.60 o 
   1  -2  10      269.01      266.71      2.82 o 
   2  -2  10        4.47        2.94      0.50 o 
   3  -2  10        6.65        6.74      0.50 o 
   4  -2  10        0.27        0.40      0.35 o 
   5  -2  10        5.53        5.27      0.60 o 
   6  -2  10        3.90        4.00      0.68 o 
  -7  -1  10       42.95       46.53      1.59 o 
  -6  -1  10        0.00        0.05      0.46 o 
  -5  -1  10       56.89       52.87      1.53 o 
  -4  -1  10       20.44       18.68      0.61 o 
  -3  -1  10        2.44        2.86      0.45 o 
  -2  -1  10       31.30       25.28      0.91 o 
  -1  -1  10       25.96       22.59      0.84 o 
   0  -1  10      332.10      329.30      3.24 o 
   1  -1  10        1.53        2.53      0.27 o 
   2  -1  10       29.50       23.15      0.67 o 
   3  -1  10      288.20      288.57      3.73 o 
   4  -1  10        0.32        0.50      0.34 o 
   5  -1  10        1.43        0.88      0.38 o 
   6  -1  10        1.75        3.20      0.50 o 
   7  -1  10        0.04       -0.74      0.82 o 
  -7   0  10        0.10       -0.17      0.76 o 
  -6   0  10        4.79        5.02      0.65 o 
  -5   0  10        0.64        0.05      0.30 o 
  -4   0  10       24.99       22.63      0.70 o 
  -3   0  10      160.15      156.36      1.90 o 
  -2   0  10      295.57      269.93      2.80 o 
  -1   0  10      250.62      237.57      4.31 o 
   0   0  10       92.55       81.60      1.08 o 
   1   0  10       79.33       69.94      1.05 o 
   2   0  10       47.82       51.25      0.94 o 
   3   0  10      141.13      145.19      2.03 o 
   4   0  10       16.60       15.92      0.86 o 
   5   0  10       17.87       17.52      0.75 o 
   6   0  10        5.99        6.43      0.57 o 
   7   0  10        6.70        7.82      0.88 o 
  -7   1  10       14.57       16.04      1.56 o 
  -6   1  10        0.02       -0.49      0.49 o 
  -5   1  10       72.96       71.51      1.40 o 
  -4   1  10      109.66       93.99      1.51 o 
  -3   1  10      254.62      247.33      3.47 o 
  -2   1  10       27.82       30.79      0.68 o 
  -1   1  10       91.12       85.64      1.16 o 
   0   1  10      218.55      210.23      3.00 o 
   1   1  10       59.65       55.58      0.92 o 
   2   1  10      235.64      252.79      2.70 o 
   3   1  10      145.88      142.68      1.83 o 
   4   1  10       25.89       29.84      0.85 o 
   5   1  10       34.46       34.57      0.93 o 
   6   1  10       15.91       19.22      1.13 o 
   7   1  10        0.19        0.35      0.64 o 
   8   1  10        1.24        0.10      0.92 o 
  -6   2  10        7.96        8.20      1.32 o 
  -5   2  10        0.20       -0.26      0.37 o 
  -4   2  10       93.25       95.54      1.60 o 
  -3   2  10        1.41        2.47      0.51 o 
  -2   2  10      199.76      200.54      2.36 o 
  -1   2  10       75.78       69.19      1.17 o 
   0   2  10       95.46       86.50      1.22 o 
   1   2  10      148.32      136.06      1.67 o 
   2   2  10       47.46       50.54      1.21 o 
   3   2  10      121.43      111.59      1.52 o 
   4   2  10        4.72        5.49      0.45 o 
   5   2  10       19.04       16.73      0.68 o 
   6   2  10        0.18       -0.52      0.54 o 
   7   2  10        4.67        4.54      0.82 o 
   8   2  10        0.14       -0.59      0.63 o 
  -6   3  10       21.72       26.99      2.09 o 
  -5   3  10        0.19        0.40      0.57 o 
  -4   3  10        0.36        0.24      0.36 o 
  -3   3  10       61.93       62.54      1.24 o 
  -2   3  10        7.19        8.82      0.54 o 
  -1   3  10      108.28      104.38      1.63 o 
   0   3  10       20.15       22.06      1.01 o 
   1   3  10       81.68       72.78      1.16 o 
   2   3  10        3.48        1.48      0.28 o 
   3   3  10        4.12        7.16      0.48 o 
   4   3  10        8.54        9.73      0.81 o 
   5   3  10       10.43        7.75      0.77 o 
   6   3  10        9.57       13.13      0.99 o 
   7   3  10        3.15        3.91      0.78 o 
   8   3  10        0.23        0.69      0.73 o 
  -5   4  10       10.49       14.03      1.03 o 
  -4   4  10       40.06       41.35      1.82 o 
  -3   4  10        4.93        4.56      0.46 o 
  -2   4  10       36.78       37.37      0.97 o 
  -1   4  10        6.50        6.66      0.46 o 
   0   4  10       27.88       26.46      0.80 o 
   1   4  10        9.49        9.71      0.53 o 
   2   4  10        6.91        8.11      0.48 o 
   3   4  10       44.14       37.30      0.83 o 
   4   4  10       44.25       46.34      1.43 o 
   5   4  10       87.69       88.91      2.08 o 
   6   4  10        2.64        2.78      0.71 o 
   7   4  10        0.42        0.47      0.67 o 
   8   4  10        1.96        3.17      0.85 o 
  -4   5  10        1.50        0.92      0.57 o 
  -3   5  10       24.48       23.77      1.11 o 
  -2   5  10        4.89        5.99      0.49 o 
  -1   5  10       31.49       29.13      0.86 o 
   0   5  10       67.42       69.81      1.27 o 
   1   5  10       25.24       24.38      0.85 o 
   2   5  10      139.58      140.63      3.03 o 
   3   5  10       26.37       23.30      0.93 o 
   4   5  10       31.61       33.51      2.51 o 
   5   5  10        1.11        1.73      0.60 o 
   6   5  10        0.94        1.73      0.83 o 
   7   5  10        1.06        1.32      0.70 o 
   8   5  10        0.00       -0.25      0.69 o 
  -4   6  10        8.06        8.64      1.44 o 
  -3   6  10        0.19       -0.36      0.47 o 
  -2   6  10        1.98        2.44      0.59 o 
  -1   6  10        0.54        0.60      0.34 o 
   0   6  10        0.79        1.02      0.36 o 
   1   6  10       45.28       41.08      1.00 o 
   2   6  10        2.04        1.94      0.37 o 
   3   6  10        0.89        1.62      0.37 o 
   4   6  10        0.11       -0.13      0.46 o 
   5   6  10        9.73        8.38      0.80 o 
   6   6  10        0.55        0.78      0.60 o 
   7   6  10        0.51        0.31      0.66 o 
   8   6  10        2.57        3.50      1.28 o 
  -3   7  10        1.66        0.54      0.63 o 
  -2   7  10        1.39        1.96      0.63 o 
  -1   7  10        0.37       -0.22      0.47 o 
   0   7  10        0.00        0.01      0.47 o 
   1   7  10        0.61        0.26      0.36 o 
   2   7  10       10.71        9.16      0.59 o 
   3   7  10        1.31        0.76      0.91 o 
   4   7  10        0.48        0.45      0.55 o 
   5   7  10        2.11        2.52      0.65 o 
   6   7  10        1.92        1.78      0.69 o 
   7   7  10        1.68        1.55      0.73 o 
  -1   8  10        0.33        0.32      0.57 o 
   0   8  10        3.43        2.54      0.63 o 
   1   8  10        4.50        3.78      0.67 o 
   2   8  10        2.74        3.23      0.48 o 
   3   8  10        0.00        0.38      0.53 o 
   4   8  10        0.02        0.24      0.57 o 
   5   8  10        0.08       -0.03      0.77 o 
   6   8  10        7.83        7.84      0.95 o 
   7   8  10        0.05       -0.34      0.67 o 
   0   9  10        0.82       -0.26      0.61 o 
   1   9  10        0.24        0.17      0.58 o 
   2   9  10        6.37        7.75      1.23 o 
   3   9  10        0.40        1.02      0.71 o 
   4   9  10        0.75        1.62      0.66 o 
   5   9  10        0.56        0.23      0.69 o 
   6   9  10        0.32       -0.17      0.66 o 
  -4  -9  11        1.09        1.68      0.71 o 
  -3  -9  11        0.54        0.84      0.66 o 
  -2  -9  11        0.00        1.23      1.09 o 
  -1  -9  11       31.63       35.72      2.28 o 
  -6  -8  11        4.40        2.69      0.86 o 
  -5  -8  11        8.90       10.78      1.18 o 
  -4  -8  11       29.66       29.70      1.38 o 
  -3  -8  11       49.90       49.74      1.68 o 
  -2  -8  11       16.08       15.27      1.04 o 
  -1  -8  11       15.25       17.41      1.57 o 
   0  -8  11        9.45       11.59      0.89 o 
   1  -8  11        2.57        3.44      0.86 o 
  -6  -7  11        4.25        4.46      0.79 o 
  -5  -7  11        0.03        0.09      0.57 o 
  -4  -7  11      140.73      152.64      2.95 o 
  -3  -7  11        0.60        0.09      0.57 o 
  -2  -7  11       30.48       34.35      1.37 o 
  -1  -7  11        4.89        5.30      0.73 o 
   0  -7  11        5.04        5.00      0.62 o 
   1  -7  11        7.31        6.07      0.74 o 
   2  -7  11        0.26       -0.14      0.56 o 
  -7  -6  11        0.19       -0.91      1.14 o 
  -6  -6  11       36.35       34.58      1.46 o 
  -5  -6  11       18.06       20.55      1.15 o 
  -4  -6  11       37.17       34.03      1.35 o 
  -3  -6  11       66.55       69.30      2.35 o 
  -2  -6  11       33.00       29.90      1.22 o 
  -1  -6  11       59.12       54.02      1.13 o 
   0  -6  11       42.19       35.91      0.97 o 
   1  -6  11       42.46       43.09      1.37 o 
   2  -6  11       55.57       60.29      1.66 o 
   3  -6  11        0.01       -0.29      0.73 o 
  -7  -5  11       30.91       29.81      1.94 o 
  -6  -5  11        9.12        7.72      0.80 o 
  -5  -5  11        3.67        2.77      0.60 o 
  -4  -5  11      110.76      117.73      2.41 o 
  -3  -5  11        1.11        0.47      0.84 o 
  -2  -5  11       22.95       23.05      2.04 o 
  -1  -5  11        4.37        6.33      0.42 o 
   0  -5  11       25.52       24.96      0.77 o 
   1  -5  11      130.89      129.87      1.89 o 
   2  -5  11        0.08       -0.37      0.52 o 
   3  -5  11       30.21       29.99      1.22 o 
   4  -5  11       10.63       13.27      1.00 o 
  -7  -4  11       18.62       16.53      1.36 o 
  -6  -4  11        1.16        0.53      0.54 o 
  -5  -4  11       76.42       82.29      1.97 o 
  -4  -4  11        0.50       -0.01      0.47 o 
  -3  -4  11       78.78       79.65      1.90 o 
  -2  -4  11      120.07      130.89      4.23 o 
  -1  -4  11      629.56      575.44      5.51 o 
   0  -4  11       93.28       84.79      1.34 o 
   1  -4  11       84.24       78.59      1.34 o 
   2  -4  11        0.65        0.05      0.32 o 
   3  -4  11        0.00        0.30      0.33 o 
   4  -4  11        3.75        3.60      0.68 o 
   5  -4  11        3.64        4.57      0.78 o 
  -7  -3  11        0.14        0.71      0.82 o 
  -6  -3  11       24.15       26.35      1.22 o 
  -5  -3  11        0.12       -0.01      0.42 o 
  -4  -3  11      215.99      203.01      3.30 o 
  -3  -3  11       16.01       17.46      0.90 o 
  -2  -3  11      760.46      751.45      8.93 o 
  -1  -3  11      290.68      276.33      2.87 o 
   0  -3  11      214.97      237.55      3.89 o 
   1  -3  11      191.58      166.43      2.07 o 
   2  -3  11       73.03       67.43      1.74 o 
   3  -3  11        0.64       -0.11      0.31 o 
   4  -3  11       15.67       19.70      0.81 o 
   5  -3  11       34.31       41.61      1.87 o 
   6  -3  11        8.88       12.56      1.04 o 
  -7  -2  11        4.40        3.94      0.72 o 
  -6  -2  11       13.10       11.62      0.86 o 
  -5  -2  11        1.78        1.44      0.50 o 
  -4  -2  11      259.57      233.46      8.03 o 
  -3  -2  11        0.06        0.10      0.37 o 
  -2  -2  11      963.26      921.63     10.67 o 
  -1  -2  11      159.25      159.12      2.58 o 
   0  -2  11      135.34      111.22      1.66 o 
   1  -2  11       74.00       62.59      1.82 o 
   2  -2  11        0.05       -0.33      0.33 o 
   3  -2  11       84.60       85.24      1.58 o 
   4  -2  11       62.84       64.96      1.30 o 
   5  -2  11        4.49        6.61      0.57 o 
   6  -2  11       17.87       21.24      2.47 o 
  -7  -1  11        8.05        7.96      0.83 o 
  -6  -1  11       23.73       24.58      1.16 o 
  -5  -1  11      139.51      130.13      4.43 o 
  -4  -1  11       10.52        9.28      0.72 o 
  -3  -1  11        2.22        0.58      0.36 o 
  -2  -1  11      251.43      264.01      4.71 o 
  -1  -1  11       45.20       52.97      1.30 o 
   0  -1  11       74.44       65.55      0.72 o 
   1  -1  11       58.37       50.02      0.89 o 
   2  -1  11        1.42        0.93      0.32 o 
   3  -1  11      172.21      159.98      2.37 o 
   4  -1  11        6.07        5.90      0.51 o 
   5  -1  11        7.32        7.05      0.57 o 
   6  -1  11        1.32        3.08      1.24 o 
   7  -1  11        0.30        0.08      0.88 o 
  -7   0  11        7.69       10.86      0.95 o 
  -6   0  11        4.49        5.09      0.68 o 
  -5   0  11       23.09       22.39      1.11 o 
  -4   0  11       15.48       11.13      0.80 o 
  -3   0  11       27.51       25.84      1.02 o 
  -2   0  11      126.10      125.88      2.24 o 
  -1   0  11       74.65       73.07      1.55 o 
   0   0  11        1.30        0.13      0.19 o 
   1   0  11      106.15      114.90      1.48 o 
   2   0  11        2.10        1.82      0.31 o 
   3   0  11        0.03       -0.24      0.32 o 
   4   0  11       26.76       26.22      0.85 o 
   5   0  11        7.36        7.84      0.56 o 
   6   0  11        4.89        6.23      0.77 o 
   7   0  11        0.41        1.04      0.65 o 
  -6   1  11        1.29        1.76      0.58 o 
  -5   1  11        1.95        3.71      0.49 o 
  -4   1  11        4.41        5.28      0.44 o 
  -3   1  11       42.92       35.48      0.81 o 
  -2   1  11       22.71       24.59      0.61 o 
  -1   1  11       11.80        9.43      0.38 o 
   0   1  11      112.04      116.48      1.88 o 
   1   1  11      112.53      108.62      1.44 o 
   2   1  11        7.18        8.40      0.47 o 
   3   1  11       14.66       15.10      0.63 o 
   4   1  11      128.98      132.67      2.03 o 
   5   1  11       16.13       14.51      0.72 o 
   6   1  11        1.63        1.30      1.12 o 
   7   1  11        3.10        4.27      0.81 o 
  -6   2  11        0.67        0.89      0.83 o 
  -5   2  11        8.14       10.42      1.17 o 
  -4   2  11      107.34      121.42      1.88 o 
  -3   2  11        9.39        8.42      0.50 o 
  -2   2  11      356.15      359.91      3.76 o 
  -1   2  11        0.00        0.41      0.42 o 
   0   2  11       71.12       74.86      1.16 o 
   1   2  11        6.64        8.17      0.43 o 
   2   2  11        0.67        0.36      0.27 o 
   3   2  11       77.31       72.95      1.21 o 
   4   2  11        0.30       -0.19      0.33 o 
   5   2  11       31.40       31.05      1.25 o 
   6   2  11        9.68        7.96      0.82 o 
   7   2  11        3.50        3.44      0.75 o 
   8   2  11        0.02       -0.95      0.95 o 
  -5   3  11       29.27       33.65      2.18 o 
  -4   3  11       85.52       86.06      1.59 o 
  -3   3  11       61.37       54.85      1.17 o 
  -2   3  11      106.75      109.27      1.65 o 
  -1   3  11       74.33       67.65      1.19 o 
   0   3  11        2.18        2.43      0.33 o 
   1   3  11       51.38       48.43      1.17 o 
   2   3  11      163.26      150.84      1.91 o 
   3   3  11       12.19        8.91      0.51 o 
   4   3  11        2.31        2.41      0.40 o 
   5   3  11        4.85        2.51      0.63 o 
   6   3  11        3.02        2.90      0.92 o 
   7   3  11        6.25        9.01      1.05 o 
   8   3  11        0.42        0.47      0.74 o 
  -5   4  11       35.68       33.78      2.26 o 
  -4   4  11        6.86        6.94      0.74 o 
  -3   4  11       19.14       16.65      0.73 o 
  -2   4  11      135.74      124.92      1.87 o 
  -1   4  11        4.37        5.21      0.45 o 
   0   4  11       28.63       26.30      0.81 o 
   1   4  11       16.36       15.23      0.64 o 
   2   4  11       66.21       61.76      1.13 o 
   3   4  11        6.50        7.71      0.52 o 
   4   4  11      168.70      169.65      9.07 o 
   5   4  11        0.27        0.47      0.52 o 
   6   4  11       20.78       23.61      1.28 o 
   7   4  11        8.10        8.93      0.98 o 
   8   4  11        2.37        2.69      0.86 o 
  -4   5  11        6.83        6.74      0.79 o 
  -3   5  11        3.89        3.11      0.62 o 
  -2   5  11        0.87        0.92      0.37 o 
  -1   5  11       28.00       32.20      0.93 o 
   0   5  11        5.21        5.06      0.56 o 
   1   5  11      205.68      204.70      2.52 o 
   2   5  11       75.27       64.03      1.21 o 
   3   5  11       34.18       38.37      0.94 o 
   4   5  11        4.82        5.08      0.66 o 
   5   5  11       15.23       15.31      1.05 o 
   6   5  11       10.37        9.81      0.93 o 
   7   5  11        4.71        4.36      1.24 o 
   8   5  11        0.50        0.08      0.80 o 
  -3   6  11       23.58       25.86      1.29 o 
  -2   6  11       32.65       35.80      1.35 o 
  -1   6  11        1.41        1.72      0.40 o 
   0   6  11       28.44       31.36      0.94 o 
   1   6  11        0.06       -0.18      0.34 o 
   2   6  11        0.61        0.58      0.34 o 
   3   6  11       13.50       13.51      0.73 o 
   4   6  11        1.01        1.68      0.58 o 
   5   6  11        4.62        4.71      0.69 o 
   6   6  11        0.01       -0.23      0.55 o 
   7   6  11        0.08       -0.30      0.70 o 
  -2   7  11        4.32        4.29      0.76 o 
  -1   7  11        0.29        0.59      0.53 o 
   0   7  11       16.67       18.11      1.04 o 
   1   7  11        6.43        6.83      0.55 o 
   2   7  11        2.01        2.23      0.41 o 
   3   7  11        0.01       -0.28      0.49 o 
   4   7  11        0.61        0.59      0.55 o 
   5   7  11        1.45        1.22      0.61 o 
   6   7  11        2.39        3.27      0.81 o 
   7   7  11        3.07        4.00      0.86 o 
  -1   8  11        1.02        1.23      0.59 o 
   0   8  11        0.32        0.17      0.55 o 
   1   8  11        1.21        1.77      0.59 o 
   2   8  11        5.99        6.43      0.56 o 
   3   8  11        0.06        0.59      0.56 o 
   4   8  11        2.00        1.64      0.62 o 
   5   8  11        0.08       -0.07      0.59 o 
   6   8  11        3.88        3.28      0.79 o 
   1   9  11        9.85       10.61      0.95 o 
   2   9  11        4.31        4.33      1.08 o 
   3   9  11        6.80        6.90      1.30 o 
   4   9  11        0.21       -0.01      0.62 o 
   5   9  11        1.29        1.25      0.70 o 
  -5  -8  12       19.48       17.60      1.25 o 
  -4  -8  12        0.43        0.64      0.68 o 
  -3  -8  12       23.49       21.80      1.28 o 
  -2  -8  12        2.34        3.25      1.17 o 
  -1  -8  12        8.47       11.05      1.46 o 
   0  -8  12        1.48        2.32      1.03 o 
  -6  -7  12        5.59        2.62      1.72 o 
  -5  -7  12        1.35        0.68      0.64 o 
  -4  -7  12        0.03       -0.29      0.58 o 
  -3  -7  12        7.02        7.17      0.86 o 
  -2  -7  12        3.64        3.17      0.96 o 
  -1  -7  12       14.46       15.14      1.00 o 
   0  -7  12       18.43       17.19      1.67 o 
   1  -7  12       37.63       37.38      1.37 o 
   2  -7  12        0.39        0.52      0.60 o 
  -6  -6  12       31.30       32.34      1.95 o 
  -5  -6  12        3.39        1.90      0.64 o 
  -4  -6  12        0.01       -0.38      1.07 o 
  -3  -6  12       38.95       33.79      1.38 o 
  -2  -6  12       50.87       44.29      1.52 o 
  -1  -6  12       46.96       43.26      1.45 o 
   0  -6  12        1.41        1.79      0.58 o 
   1  -6  12       20.03       20.85      1.02 o 
   2  -6  12        5.32        6.34      0.74 o 
   3  -6  12        1.94        1.82      0.94 o 
  -7  -5  12        3.36        3.10      0.74 o 
  -6  -5  12        3.00        2.43      0.65 o 
  -5  -5  12        3.02        1.53      0.59 o 
  -4  -5  12       14.72       12.14      0.90 o 
  -3  -5  12      312.26      314.91      4.63 o 
  -2  -5  12       12.28       12.00      0.89 o 
  -1  -5  12        5.21        5.73      0.65 o 
   0  -5  12       24.56       24.16      0.78 o 
   1  -5  12       47.28       49.75      1.13 o 
   2  -5  12        0.39       -0.12      0.52 o 
   3  -5  12        7.81        8.70      0.80 o 
   4  -5  12        5.18        5.51      1.34 o 
  -7  -4  12        1.50        1.28      0.65 o 
  -6  -4  12        1.91        1.08      1.04 o 
  -5  -4  12       11.72       13.66      1.12 o 
  -4  -4  12      202.20      203.17      3.40 o 
  -3  -4  12        0.49        0.66      0.48 o 
  -2  -4  12       80.62       79.10      1.84 o 
  -1  -4  12        8.29        6.15      0.65 o 
   0  -4  12        0.02       -0.06      0.28 o 
   1  -4  12       14.20       13.58      0.66 o 
   2  -4  12       11.77       10.00      0.62 o 
   3  -4  12        4.22        5.00      0.51 o 
   4  -4  12        0.26        0.21      0.52 o 
   5  -4  12        0.80        0.55      0.64 o 
  -7  -3  12        8.40        8.26      0.86 o 
  -6  -3  12        0.00       -0.11      0.51 o 
  -5  -3  12      112.37      116.97      2.55 o 
  -4  -3  12       15.98       13.73      0.92 o 
  -3  -3  12      198.30      205.63      3.33 o 
  -2  -3  12        5.94        5.02      1.16 o 
  -1  -3  12       18.60       15.34      1.37 o 
   0  -3  12      111.10      108.52      1.48 o 
   1  -3  12      111.20       99.60      1.50 o 
   2  -3  12       25.45       23.56      0.81 o 
   3  -3  12       44.59       45.30      1.10 o 
   4  -3  12       20.45       21.24      0.85 o 
   5  -3  12       29.68       34.82      1.89 o 
  -7  -2  12       37.17       41.75      1.60 o 
  -6  -2  12        9.60       11.37      0.88 o 
  -5  -2  12       22.59       22.29      1.10 o 
  -4  -2  12      138.19      141.78      4.75 o 
  -3  -2  12      349.93      347.09      4.85 o 
  -2  -2  12       48.61       46.86      1.35 o 
  -1  -2  12        2.44        1.22      0.47 o 
   0  -2  12       46.07       46.63      0.97 o 
   1  -2  12      321.89      308.13      3.25 o 
   2  -2  12       15.40       17.42      0.81 o 
   3  -2  12       71.67       68.63      1.31 o 
   4  -2  12        1.21        2.82      0.73 o 
   5  -2  12       27.59       30.52      1.46 o 
   6  -2  12       11.09       15.13      1.10 o 
  -7  -1  12        8.50        9.45      0.94 o 
  -6  -1  12       19.82       20.25      1.16 o 
  -5  -1  12       43.87       47.58      1.55 o 
  -4  -1  12       86.32       85.50      1.96 o 
  -3  -1  12      103.80       97.60      2.05 o 
  -2  -1  12      226.60      198.78      3.14 o 
  -1  -1  12      130.88      123.24      2.20 o 
   0  -1  12        7.10        7.18      0.56 o 
   1  -1  12        4.68        5.07      0.36 o 
   2  -1  12        3.16        3.69      0.38 o 
   3  -1  12       37.56       39.14      1.18 o 
   4  -1  12       39.43       40.72      1.27 o 
   5  -1  12        1.25        1.68      0.44 o 
   6  -1  12        0.61        1.57      0.48 o 
  -6   0  12       14.71       15.62      1.07 o 
  -5   0  12       31.63       34.51      1.36 o 
  -4   0  12       32.06       35.72      1.70 o 
  -3   0  12        8.87        8.30      1.15 o 
  -2   0  12       62.99       64.90      1.55 o 
  -1   0  12       93.37       87.22      2.67 o 
   0   0  12        4.67        3.26      0.40 o 
   1   0  12        0.17       -0.05      0.26 o 
   2   0  12       16.39       18.60      0.66 o 
   3   0  12        0.25       -0.26      0.32 o 
   4   0  12       39.70       36.60      0.99 o 
   5   0  12        0.09        0.60      0.55 o 
   6   0  12        2.56        3.70      0.69 o 
   7   0  12        0.42        1.34      0.69 o 
  -6   1  12       22.34       23.76      1.27 o 
  -5   1  12        0.35        0.86      0.52 o 
  -4   1  12       43.94       36.91      1.32 o 
  -3   1  12        4.26        3.93      0.56 o 
  -2   1  12       19.83       14.38      0.82 o 
  -1   1  12       25.44       26.99      0.82 o 
   0   1  12        1.58        1.82      0.42 o 
   1   1  12      154.12      160.11      1.94 o 
   2   1  12       18.23       17.22      0.62 o 
   3   1  12        0.85        0.17      0.33 o 
   4   1  12      100.96       99.92      1.59 o 
   5   1  12        0.88        1.22      0.41 o 
   6   1  12        1.28        2.15      0.65 o 
   7   1  12        1.67        1.44      0.79 o 
  -6   2  12        0.15       -0.86      0.86 o 
  -5   2  12       26.77       26.84      1.28 o 
  -4   2  12        0.08       -0.08      0.47 o 
  -3   2  12        0.04       -0.31      0.31 o 
  -2   2  12       95.83      102.37      1.51 o 
  -1   2  12      140.48      123.24      1.65 o 
   0   2  12      281.09      283.45      3.03 o 
   1   2  12       16.60       17.75      0.61 o 
   2   2  12       55.38       56.88      1.21 o 
   3   2  12       34.66       30.18      0.81 o 
   4   2  12        4.44        5.54      0.49 o 
   5   2  12        4.38        5.98      0.74 o 
   6   2  12        0.16       -0.11      0.56 o 
   7   2  12        8.67        9.39      1.03 o 
  -5   3  12        1.73        3.65      1.12 o 
  -4   3  12        0.20        0.30      0.51 o 
  -3   3  12       34.82       35.00      1.37 o 
  -2   3  12       10.80        9.92      0.57 o 
  -1   3  12      101.32       97.08      1.67 o 
   0   3  12       91.50       87.08      1.38 o 
   1   3  12      139.41      140.15      1.86 o 
   2   3  12       14.20       11.15      0.57 o 
   3   3  12        2.04        3.33      0.40 o 
   4   3  12        0.22       -0.33      0.34 o 
   5   3  12        2.52        2.71      0.61 o 
   6   3  12        0.98        0.42      0.59 o 
   7   3  12        0.08       -0.61      0.67 o 
  -4   4  12        0.31        0.17      0.88 o 
  -3   4  12       36.15       44.01      1.15 o 
  -2   4  12       47.43       47.22      1.11 o 
  -1   4  12       14.99       16.68      0.72 o 
   0   4  12       87.48       78.65      1.36 o 
   1   4  12       63.38       66.21      1.23 o 
   2   4  12        0.27        0.39      0.34 o 
   3   4  12       63.19       62.97      1.18 o 
   4   4  12       21.49       20.94      1.10 o 
   5   4  12       11.42       13.85      1.42 o 
   6   4  12        7.87        8.41      0.93 o 
   7   4  12        4.96        4.70      1.20 o 
  -4   5  12       11.16       12.98      1.57 o 
  -3   5  12        0.02       -0.49      0.50 o 
  -2   5  12       17.56       18.57      0.81 o 
  -1   5  12        6.25        8.53      0.56 o 
   0   5  12       26.64       29.19      0.89 o 
   1   5  12        9.42       10.60      0.59 o 
   2   5  12        0.32        0.81      0.34 o 
   3   5  12       28.75       27.83      0.90 o 
   4   5  12       10.18        8.67      0.86 o 
   5   5  12       21.00       18.34      1.14 o 
   6   5  12       24.61       21.23      1.23 o 
   7   5  12        0.76       -0.30      0.65 o 
  -3   6  12        2.40        2.58      0.68 o 
  -2   6  12        0.22       -0.02      0.61 o 
  -1   6  12        4.23        3.97      0.50 o 
   0   6  12       49.56       52.22      1.21 o 
   1   6  12       25.35       28.69      0.91 o 
   2   6  12        2.49        1.88      0.39 o 
   3   6  12        0.04       -0.14      0.47 o 
   4   6  12        0.98        0.13      0.69 o 
   5   6  12        0.01        0.10      0.52 o 
   6   6  12        4.71        5.34      0.84 o 
   7   6  12        0.27       -0.64      0.64 o 
  -2   7  12        0.00        0.11      1.15 o 
  -1   7  12       14.83       18.83      1.12 o 
   0   7  12        3.35        3.30      0.62 o 
   1   7  12        7.72        8.21      0.60 o 
   2   7  12        7.54        7.98      0.57 o 
   3   7  12        6.33        5.94      0.98 o 
   4   7  12        0.51       -0.32      0.76 o 
   5   7  12        0.61        0.02      0.57 o 
   6   7  12        3.28        2.98      0.82 o 
   7   7  12        1.40        1.11      0.82 o 
  -1   8  12        4.71        4.13      1.12 o 
   0   8  12        0.32       -0.64      0.64 o 
   1   8  12        0.86        2.21      0.63 o 
   2   8  12        5.19        7.75      0.77 o 
   3   8  12        3.73        4.57      1.19 o 
   4   8  12        0.02       -0.38      0.57 o 
   5   8  12        0.12       -0.15      0.64 o 
   6   8  12        5.07        4.68      0.84 o 
   2   9  12        1.55        1.88      0.98 o 
   3   9  12        3.02        3.66      1.31 o 
   4   9  12        3.34        4.52      1.35 o 
  -4  -8  13       34.12       37.10      1.62 o 
  -3  -8  13        1.02        0.53      0.66 o 
  -2  -8  13        4.52        6.03      0.83 o 
  -1  -8  13        2.30        1.53      1.15 o 
  -5  -7  13        0.11        0.51      0.66 o 
  -4  -7  13        4.49        3.61      0.73 o 
  -3  -7  13        0.58        0.66      0.68 o 
  -2  -7  13       75.10       80.24      2.10 o 
  -1  -7  13        0.02        0.11      0.88 o 
   0  -7  13       71.35       78.94      2.98 o 
   1  -7  13       12.49       13.96      1.56 o 
  -6  -6  13        7.14        8.07      0.94 o 
  -5  -6  13       19.29       17.03      1.22 o 
  -4  -6  13       24.78       26.11      1.30 o 
  -3  -6  13       84.87       95.00      2.84 o 
  -2  -6  13       17.30       17.34      1.77 o 
  -1  -6  13       23.17       27.37      1.25 o 
   0  -6  13        5.73        6.98      0.77 o 
   1  -6  13        2.81        3.13      1.08 o 
   2  -6  13       27.43       29.53      1.26 o 
   3  -6  13        1.37        0.86      0.60 o 
  -6  -5  13       20.54       20.47      1.25 o 
  -5  -5  13       25.32       25.59      1.29 o 
  -4  -5  13        1.71        2.03      0.72 o 
  -3  -5  13       50.99       52.57      1.64 o 
  -2  -5  13        8.42        7.89      0.78 o 
  -1  -5  13       13.15       14.71      1.61 o 
   0  -5  13       16.95       17.11      1.02 o 
   1  -5  13       16.48       16.21      1.02 o 
   2  -5  13       25.07       25.37      1.11 o 
   3  -5  13        1.11       -0.02      0.57 o 
   4  -5  13        1.81        1.35      0.62 o 
  -6  -4  13       45.68       46.10      1.65 o 
  -5  -4  13       79.06       74.18      1.98 o 
  -4  -4  13       87.94       89.78      2.14 o 
  -3  -4  13       13.70       11.10      0.87 o 
  -2  -4  13       90.14       90.31      2.67 o 
  -1  -4  13        0.78        0.16      0.43 o 
   0  -4  13       56.38       50.13      1.50 o 
   1  -4  13       71.35       79.36      1.39 o 
   2  -4  13        0.00        0.16      0.35 o 
   3  -4  13       39.26       41.25      1.12 o 
   4  -4  13        2.90        3.73      0.68 o 
  -7  -3  13       10.25       10.99      1.01 o 
  -6  -3  13       57.50       54.00      1.75 o 
  -5  -3  13        1.54        2.29      0.92 o 
  -4  -3  13        7.44        4.71      0.79 o 
  -3  -3  13       29.82       29.84      1.22 o 
  -2  -3  13        0.65        0.80      0.50 o 
  -1  -3  13       57.34       54.12      1.48 o 
   0  -3  13      279.28      282.24      4.10 o 
   1  -3  13       10.18       10.02      0.56 o 
   2  -3  13      143.77      145.74      2.03 o 
   3  -3  13       16.59       16.52      0.76 o 
   4  -3  13        9.79       11.23      0.68 o 
   5  -3  13        5.91        5.55      0.79 o 
  -6  -2  13        4.36        6.64      0.81 o 
  -5  -2  13        0.30       -0.46      0.46 o 
  -4  -2  13       39.86       44.13      1.45 o 
  -3  -2  13        2.09        0.22      0.42 o 
  -2  -2  13        1.03        0.78      0.44 o 
  -1  -2  13      128.03      140.14      2.50 o 
   0  -2  13      326.41      294.76     12.95 o 
   1  -2  13      106.63      106.27      2.16 o 
   2  -2  13      198.12      198.90      2.45 o 
   3  -2  13        8.27        7.29      0.54 o 
   4  -2  13       27.14       27.78      0.94 o 
   5  -2  13       26.75       30.90      1.84 o 
   6  -2  13        1.82        2.75      1.12 o 
  -6  -1  13       17.42       18.52      1.17 o 
  -5  -1  13       30.08       29.73      1.27 o 
  -4  -1  13       93.94       87.51      2.47 o 
  -3  -1  13      239.60      211.41      3.44 o 
  -2  -1  13        0.36        0.05      0.39 o 
  -1  -1  13      445.68      437.91      8.20 o 
   0  -1  13        5.15        5.88      0.63 o 
   1  -1  13      101.86      108.75      1.82 o 
   2  -1  13       24.83       24.12      0.76 o 
   3  -1  13       38.55       34.89      1.25 o 
   4  -1  13        0.32        0.71      0.40 o 
   5  -1  13        6.07        8.26      0.61 o 
   6  -1  13       10.09       16.27      1.27 o 
  -6   0  13        0.86        1.18      0.71 o 
  -5   0  13       54.54       52.04      2.83 o 
  -4   0  13       38.23       33.44      1.31 o 
  -3   0  13      101.55       95.09      2.16 o 
  -2   0  13       12.10        7.96      0.88 o 
  -1   0  13       79.79       68.42      1.61 o 
   0   0  13      105.13      107.21      2.05 o 
   1   0  13       14.76       15.47      0.56 o 
   2   0  13       47.44       42.73      0.95 o 
   3   0  13       14.34       14.31      0.94 o 
   4   0  13       18.65       18.22      0.78 o 
   5   0  13        1.66        2.91      0.49 o 
   6   0  13        1.88        4.02      0.73 o 
  -6   1  13        3.20        3.10      0.72 o 
  -5   1  13        1.28        1.19      0.55 o 
  -4   1  13       32.43       33.36      1.31 o 
  -3   1  13       18.40       16.04      0.96 o 
  -2   1  13        0.92        0.34      0.45 o 
  -1   1  13      243.85      230.04      3.49 o 
   0   1  13       40.87       35.53      0.75 o 
   1   1  13        4.39        4.01      0.36 o 
   2   1  13       14.50       13.03      0.61 o 
   3   1  13        9.75        8.28      0.52 o 
   4   1  13        0.00        0.11      0.39 o 
   5   1  13       21.49       26.51      1.24 o 
   6   1  13        2.72        2.95      0.71 o 
   7   1  13        0.91        1.01      0.74 o 
  -5   2  13        6.60        6.17      0.79 o 
  -4   2  13       22.71       23.90      1.17 o 
  -3   2  13        8.39        7.47      0.88 o 
  -2   2  13       68.37       62.73      1.98 o 
  -1   2  13       38.52       38.61      0.85 o 
   0   2  13        1.07        0.53      0.28 o 
   1   2  13        2.25        1.83      0.33 o 
   2   2  13       49.96       44.43      0.97 o 
   3   2  13        0.20       -0.01      0.32 o 
   4   2  13       15.21       15.78      0.98 o 
   5   2  13       19.77       17.56      1.11 o 
   6   2  13        0.01       -0.32      0.92 o 
   7   2  13        0.23        1.60      0.72 o 
  -5   3  13        4.63        5.11      1.15 o 
  -4   3  13        3.39        1.94      0.59 o 
  -3   3  13       45.08       46.07      1.52 o 
  -2   3  13        9.69        6.83      0.68 o 
  -1   3  13       97.31       93.46      2.38 o 
   0   3  13        2.34        1.99      0.40 o 
   1   3  13       69.64       69.55      1.33 o 
   2   3  13       23.30       22.81      0.73 o 
   3   3  13        5.35        4.74      0.45 o 
   4   3  13       35.80       32.10      0.89 o 
   5   3  13        3.45        4.02      0.70 o 
   6   3  13        1.64        2.18      1.24 o 
   7   3  13        3.25        4.27      0.83 o 
  -4   4  13        4.56        4.27      1.13 o 
  -3   4  13       23.67       26.64      1.23 o 
  -2   4  13       17.00       15.45      0.72 o 
  -1   4  13       99.63       99.31      1.63 o 
   0   4  13       23.27       19.24      0.74 o 
   1   4  13       14.63       15.69      0.68 o 
   2   4  13       58.72       58.68      1.66 o 
   3   4  13       23.12       18.08      0.71 o 
   4   4  13       10.39       10.90      0.87 o 
   5   4  13        0.09       -0.06      0.55 o 
   6   4  13        2.57        3.48      0.72 o 
   7   4  13        3.29        3.81      1.18 o 
  -3   5  13        0.21       -0.68      0.76 o 
  -2   5  13       12.18        9.84      0.64 o 
  -1   5  13       42.39       41.80      1.10 o 
   0   5  13        5.15        5.17      0.50 o 
   1   5  13        0.63        0.58      0.35 o 
   2   5  13        1.79        1.13      0.37 o 
   3   5  13       20.88       18.23      0.73 o 
   4   5  13       15.50       13.09      1.31 o 
   5   5  13       14.66       12.76      0.96 o 
   6   5  13        7.21        8.11      0.96 o 
   7   5  13        6.79        7.48      0.98 o 
  -3   6  13        0.80        0.64      0.91 o 
  -2   6  13       14.39       16.17      1.03 o 
  -1   6  13        1.18        0.77      0.81 o 
   0   6  13        8.14       10.04      1.19 o 
   1   6  13        3.34        3.95      0.67 o 
   2   6  13        0.57        0.88      0.38 o 
   3   6  13        0.64       -0.46      0.46 o 
   4   6  13        0.88        0.63      0.54 o 
   5   6  13        5.73        5.97      0.86 o 
   6   6  13        0.20        0.86      0.79 o 
   7   6  13        0.60        0.41      0.71 o 
  -1   7  13        5.15        6.53      0.81 o 
   0   7  13        1.11        0.87      0.56 o 
   1   7  13        1.06        1.60      0.44 o 
   2   7  13        2.62        3.57      0.47 o 
   3   7  13        9.10        9.30      0.90 o 
   4   7  13        0.01        0.06      0.75 o 
   5   7  13        0.53       -0.08      0.59 o 
   6   7  13        6.47        6.94      0.94 o 
   0   8  13        0.01        0.82      0.81 o 
   1   8  13        8.45        8.02      0.84 o 
   2   8  13        2.28        3.83      0.64 o 
   3   8  13        0.41        0.79      0.60 o 
   4   8  13        7.75        7.89      0.86 o 
   5   8  13        0.00       -0.30      0.59 o 
  -3  -8  14        1.67        3.51      1.10 o 
  -2  -8  14        3.51        4.70      0.85 o 
  -5  -7  14       61.47       67.68      2.81 o 
  -4  -7  14       11.87       14.39      1.14 o 
  -3  -7  14       31.44       31.43      1.48 o 
  -2  -7  14        3.07        2.77      0.72 o 
  -1  -7  14       22.69       22.43      1.68 o 
   0  -7  14       11.09       11.53      1.46 o 
   1  -7  14        0.46        0.99      1.13 o 
  -5  -6  14       18.53       16.91      1.73 o 
  -4  -6  14       62.81       61.72      1.93 o 
  -3  -6  14        0.00       -0.68      0.91 o 
  -2  -6  14       20.07       20.39      1.33 o 
  -1  -6  14        2.62        4.17      0.72 o 
   0  -6  14        0.03       -0.14      0.53 o 
   1  -6  14        0.01       -0.42      0.85 o 
   2  -6  14        4.50        5.36      1.26 o 
  -6  -5  14        1.89        0.39      0.65 o 
  -5  -5  14       13.27       12.57      1.81 o 
  -4  -5  14        5.48        4.83      0.75 o 
  -3  -5  14        0.16       -0.07      0.59 o 
  -2  -5  14        1.77        1.71      0.62 o 
  -1  -5  14       57.93       54.19      1.65 o 
   0  -5  14        4.52        4.11      0.68 o 
   1  -5  14       29.93       27.37      1.27 o 
   2  -5  14       27.74       29.82      1.94 o 
   3  -5  14        0.07        1.54      0.93 o 
  -6  -4  14        1.64        1.25      0.62 o 
  -5  -4  14       37.94       34.82      1.58 o 
  -4  -4  14        3.38        2.13      0.62 o 
  -3  -4  14        7.85        6.28      0.75 o 
  -2  -4  14      296.88      287.19      4.36 o 
  -1  -4  14        5.87        2.37      0.60 o 
   0  -4  14      135.98      127.30      2.50 o 
   1  -4  14        6.40        6.70      0.76 o 
   2  -4  14        2.74        2.51      0.58 o 
   3  -4  14        0.89       -0.37      0.53 o 
   4  -4  14        2.13        4.15      0.93 o 
  -6  -3  14        7.00        5.98      0.81 o 
  -5  -3  14        1.06        0.79      0.56 o 
  -4  -3  14        3.71        2.54      0.58 o 
  -3  -3  14      229.03      234.92      3.82 o 
  -2  -3  14        6.22        4.63      0.62 o 
  -1  -3  14      155.54      150.67      2.74 o 
   0  -3  14       37.89       32.04      1.22 o 
   1  -3  14        9.92        8.26      0.76 o 
   2  -3  14        0.09       -0.04      0.49 o 
   3  -3  14        5.43        6.23      0.54 o 
   4  -3  14        1.79        2.53      0.49 o 
   5  -3  14        0.65        0.77      0.64 o 
  -6  -2  14        2.22        3.76      0.74 o 
  -5  -2  14       18.28       16.48      2.35 o 
  -4  -2  14       36.58       40.38      1.44 o 
  -3  -2  14       16.38       16.07      0.95 o 
  -2  -2  14        0.85        0.44      0.44 o 
  -1  -2  14       56.65       64.54      1.67 o 
   0  -2  14        0.50        0.53      0.43 o 
   1  -2  14       89.92       84.84      1.89 o 
   2  -2  14        1.70        0.46      0.38 o 
   3  -2  14        3.96        4.08      0.48 o 
   4  -2  14        3.19        3.07      0.49 o 
   5  -2  14        3.49        5.34      0.58 o 
  -6  -1  14       25.35       25.88      1.32 o 
  -5  -1  14        8.06        9.29      0.85 o 
  -4  -1  14       14.79       12.44      0.90 o 
  -3  -1  14        1.10        0.55      0.45 o 
  -2  -1  14      115.69      112.82      2.28 o 
  -1  -1  14       24.78       27.80      1.09 o 
   0  -1  14       70.01       56.63      2.41 o 
   1  -1  14       11.17       11.84      0.81 o 
   2  -1  14       56.37       49.41      1.17 o 
   3  -1  14        6.90        7.91      0.57 o 
   4  -1  14       12.24       11.43      0.68 o 
   5  -1  14        1.12        2.29      0.61 o 
   6  -1  14       20.36       23.44      1.60 o 
  -6   0  14       45.01       50.57      2.02 o 
  -5   0  14       18.23       20.07      1.12 o 
  -4   0  14        1.01        0.36      0.45 o 
  -3   0  14      104.82      108.61      2.32 o 
  -2   0  14        8.80        7.75      0.69 o 
  -1   0  14       33.62       23.56      1.52 o 
   0   0  14      198.90      184.52      3.00 o 
   1   0  14       29.98       30.97      1.11 o 
   2   0  14      143.43      127.98      1.80 o 
   3   0  14        0.32        0.80      0.38 o 
   4   0  14        3.98        4.19      0.52 o 
   5   0  14        2.76        2.12      0.47 o 
   6   0  14        8.45       11.74      0.98 o 
  -5   1  14        9.64       10.66      0.92 o 
  -4   1  14       41.11       44.49      1.55 o 
  -3   1  14        0.02       -0.01      0.43 o 
  -2   1  14       10.60       10.04      0.75 o 
  -1   1  14      140.36      126.35      2.41 o 
   0   1  14       62.62       61.20      2.52 o 
   1   1  14        0.50        0.70      0.30 o 
   2   1  14        3.87        5.52      0.45 o 
   3   1  14        3.42        2.46      0.42 o 
   4   1  14        9.36       10.33      0.62 o 
   5   1  14        2.20        1.58      0.81 o 
   6   1  14        0.50        0.96      0.64 o 
  -5   2  14        7.85        8.34      0.87 o 
  -4   2  14        1.26       -0.01      0.65 o 
  -3   2  14        4.67        3.38      0.62 o 
  -2   2  14        8.08        6.81      1.29 o 
  -1   2  14        0.01        0.01      0.43 o 
   0   2  14       98.64       95.40      2.00 o 
   1   2  14       28.14       31.20      0.81 o 
   2   2  14        2.36        3.24      0.46 o 
   3   2  14       10.94       11.64      0.62 o 
   4   2  14        0.02       -0.39      0.39 o 
   5   2  14       10.94        8.67      0.83 o 
   6   2  14        0.45        1.44      0.64 o 
   7   2  14        0.61        0.77      0.93 o 
  -4   3  14        9.99       10.61      1.52 o 
  -3   3  14       10.62        9.06      0.81 o 
  -2   3  14        2.63        3.24      0.59 o 
  -1   3  14        6.09        4.96      0.60 o 
   0   3  14       99.52      100.97      1.57 o 
   1   3  14       57.30       52.87      1.10 o 
   2   3  14        2.37        1.67      0.36 o 
   3   3  14       24.05       23.66      0.84 o 
   4   3  14       30.70       28.67      1.83 o 
   5   3  14       12.99       15.92      1.12 o 
   6   3  14        0.00       -0.28      0.59 o 
   7   3  14        0.02        0.17      0.67 o 
  -4   4  14        8.19        9.56      1.43 o 
  -3   4  14        0.11       -0.06      0.52 o 
  -2   4  14        1.20        1.71      0.57 o 
  -1   4  14       57.00       62.84      1.73 o 
   0   4  14        1.94        1.98      0.38 o 
   1   4  14       11.49       10.54      0.59 o 
   2   4  14       28.80       24.06      0.98 o 
   3   4  14        1.56        0.92      0.37 o 
   4   4  14        5.96        5.42      0.71 o 
   5   4  14        6.49        8.15      0.85 o 
   6   4  14        0.27       -0.10      0.89 o 
   7   4  14        4.28        5.98      1.11 o 
  -3   5  14        0.77        1.41      0.93 o 
  -2   5  14       23.05       27.08      1.66 o 
  -1   5  14        2.92        3.69      0.47 o 
   0   5  14        0.66        0.67      0.39 o 
   1   5  14        6.59        5.03      0.50 o 
   2   5  14       34.96       38.77      1.15 o 
   3   5  14        0.46        0.66      0.46 o 
   4   5  14       18.53       18.42      1.46 o 
   5   5  14        3.53        3.00      0.72 o 
   6   5  14        9.91       12.28      1.06 o 
   7   5  14        0.98        0.19      0.71 o 
  -2   6  14       16.51       19.53      1.82 o 
  -1   6  14        8.49        8.76      1.08 o 
   0   6  14       41.29       46.16      1.21 o 
   1   6  14       19.29       22.21      0.87 o 
   2   6  14        1.11        1.34      0.39 o 
   3   6  14        5.96        5.72      0.71 o 
   4   6  14        0.51        0.65      0.57 o 
   5   6  14        0.75        1.31      0.64 o 
   6   6  14        2.49        2.07      0.76 o 
  -1   7  14        5.37        6.37      0.80 o 
   0   7  14        3.04        3.04      0.67 o 
   1   7  14        9.67       11.85      0.73 o 
   2   7  14        1.22        2.33      0.45 o 
   3   7  14        6.13        5.66      0.79 o 
   4   7  14        7.13        6.66      0.81 o 
   5   7  14        6.36        6.42      0.86 o 
   6   7  14        0.32       -0.31      0.69 o 
   1   8  14        3.49        2.04      0.64 o 
   2   8  14        1.34        3.51      1.80 o 
   3   8  14        0.05        0.38      0.65 o 
   4   8  14        0.32        0.81      0.68 o 
   5   8  14        0.02       -0.41      0.88 o 
  -4  -7  15       16.12       21.19      1.41 o 
  -3  -7  15        1.14       -0.24      0.66 o 
  -2  -7  15       11.51       14.99      1.12 o 
  -1  -7  15        0.46        0.13      0.67 o 
   0  -7  15        4.97        4.06      1.34 o 
  -5  -6  15       29.14       31.80      1.52 o 
  -4  -6  15        2.03        2.20      0.77 o 
  -3  -6  15       30.46       29.93      1.43 o 
  -2  -6  15       13.39       13.21      1.36 o 
  -1  -6  15       36.71       40.44      1.58 o 
   0  -6  15        1.27        0.50      0.60 o 
   1  -6  15       17.75       16.51      1.71 o 
  -5  -5  15        2.34        1.90      0.85 o 
  -4  -5  15       21.13       22.66      1.41 o 
  -3  -5  15        8.60        9.77      0.90 o 
  -2  -5  15        7.36        7.35      0.84 o 
  -1  -5  15        8.79        9.11      0.91 o 
   0  -5  15        1.15        1.04      0.57 o 
   1  -5  15       20.69       24.86      1.25 o 
   2  -5  15        4.43        5.29      1.16 o 
   3  -5  15        5.16        7.88      1.36 o 
  -6  -4  15       25.75       28.58      1.46 o 
  -5  -4  15       52.12       55.01      1.82 o 
  -4  -4  15       17.98       17.04      1.15 o 
  -3  -4  15       38.22       39.80      2.01 o 
  -2  -4  15       19.14       18.10      1.09 o 
  -1  -4  15       25.45       25.72      1.25 o 
   0  -4  15       26.91       30.85      1.34 o 
   1  -4  15        0.17       -0.53      0.63 o 
   2  -4  15        2.38        2.81      0.67 o 
   3  -4  15        0.19        0.04      0.83 o 
   4  -4  15        3.34        4.75      1.19 o 
  -6  -3  15        6.26        5.83      0.88 o 
  -5  -3  15        0.15       -0.51      0.51 o 
  -4  -3  15       27.25       28.46      1.93 o 
  -3  -3  15       56.65       56.73      1.69 o 
  -2  -3  15       34.17       31.07      1.28 o 
  -1  -3  15       95.76       94.44      2.16 o 
   0  -3  15        0.44        0.99      0.59 o 
   1  -3  15        6.83        6.90      0.97 o 
   2  -3  15        3.24        3.63      0.68 o 
   3  -3  15        2.10        2.87      0.64 o 
   4  -3  15        6.56        4.77      0.90 o 
  -6  -2  15        9.89       10.10      0.95 o 
  -5  -2  15       56.59       63.74      1.92 o 
  -4  -2  15        2.28        1.37      0.53 o 
  -3  -2  15       61.25       63.53      2.17 o 
  -2  -2  15       17.59       18.49      1.03 o 
  -1  -2  15       43.28       43.58      1.42 o 
   0  -2  15       33.67       26.19      1.56 o 
   1  -2  15       11.17       10.16      0.77 o 
   2  -2  15        1.72        2.85      0.62 o 
   3  -2  15       13.45       11.22      0.67 o 
   4  -2  15        7.27        7.52      0.62 o 
   5  -2  15       15.77       21.20      0.97 o 
  -6  -1  15        0.03       -0.44      1.32 o 
  -5  -1  15        7.36        4.76      0.72 o 
  -4  -1  15        0.02       -0.42      0.42 o 
  -3  -1  15        3.71        4.48      0.67 o 
  -2  -1  15       75.79       76.60      1.91 o 
  -1  -1  15        2.09        1.80      0.50 o 
   0  -1  15        6.17        6.76      0.68 o 
   1  -1  15      108.59      102.90      2.66 o 
   2  -1  15        5.69        4.69      0.63 o 
   3  -1  15       35.96       38.29      1.04 o 
   4  -1  15        1.55        1.90      0.48 o 
   5  -1  15        6.63        7.68      0.66 o 
  -5   0  15       31.96       37.93      1.63 o 
  -4   0  15        2.04        1.68      0.57 o 
  -3   0  15      126.59      129.20      2.64 o 
  -2   0  15        3.70        3.39      0.56 o 
  -1   0  15       21.75       22.07      1.41 o 
   0   0  15       20.21       21.45      1.04 o 
   1   0  15       90.85       85.81      1.87 o 
   2   0  15        4.77        6.58      0.70 o 
   3   0  15        2.48        2.23      0.45 o 
   4   0  15        1.51        0.95      0.44 o 
   5   0  15        0.20        0.63      0.56 o 
   6   0  15        0.63        1.65      0.86 o 
  -5   1  15        5.70        6.68      0.84 o 
  -4   1  15       27.13       24.58      1.23 o 
  -3   1  15        1.84        2.12      0.56 o 
  -2   1  15       88.16       81.64      1.97 o 
  -1   1  15        0.28        0.10      0.42 o 
   0   1  15      121.87      118.64      2.31 o 
   1   1  15       78.13       78.60      1.79 o 
   2   1  15       15.95       12.65      0.84 o 
   3   1  15       10.95        8.99      0.59 o 
   4   1  15        3.10        2.82      0.48 o 
   5   1  15        0.15       -0.12      0.55 o 
   6   1  15        0.35        1.97      1.32 o 
  -5   2  15        0.84        1.10      0.91 o 
  -4   2  15        4.70        3.97      0.69 o 
  -3   2  15       20.66       21.23      1.13 o 
  -2   2  15       42.95       44.44      2.11 o 
  -1   2  15        2.72        2.87      0.53 o 
   0   2  15        3.68        3.60      0.58 o 
   1   2  15       14.64       14.22      0.91 o 
   2   2  15       18.22       18.10      0.71 o 
   3   2  15       35.12       36.23      0.99 o 
   4   2  15        0.36       -0.21      0.42 o 
   5   2  15        0.10       -0.17      0.52 o 
   6   2  15        3.43        4.37      1.08 o 
  -4   3  15        2.45        2.36      0.80 o 
  -3   3  15       38.31       40.97      2.20 o 
  -2   3  15        2.39        2.78      0.62 o 
  -1   3  15        1.66        2.24      0.61 o 
   0   3  15       71.58       67.33      1.73 o 
   1   3  15        2.31        2.69      0.54 o 
   2   3  15        0.44       -0.08      0.32 o 
   3   3  15       16.32       15.95      0.73 o 
   4   3  15        1.54        0.80      0.59 o 
   5   3  15        2.20        2.55      0.64 o 
   6   3  15        0.11        0.75      0.65 o 
  -3   4  15        0.53        0.42      0.65 o 
  -2   4  15        0.23       -0.52      0.81 o 
  -1   4  15        7.30        6.36      0.71 o 
   0   4  15        1.27        1.35      0.48 o 
   1   4  15        1.24        2.19      0.40 o 
   2   4  15       41.90       42.95      1.07 o 
   3   4  15        8.15        6.96      0.54 o 
   4   4  15        0.35        0.62      0.53 o 
   5   4  15        0.03        0.32      0.59 o 
   6   4  15        0.03        0.13      0.74 o 
  -2   5  15        5.80        6.97      1.23 o 
  -1   5  15        2.85        4.15      0.68 o 
   0   5  15       21.40       21.84      1.10 o 
   1   5  15        1.38        1.63      0.40 o 
   2   5  15       11.08       10.10      0.61 o 
   3   5  15       10.47       10.26      0.84 o 
   4   5  15        2.64        3.61      0.66 o 
   5   5  15        0.48        0.82      0.65 o 
   6   5  15        0.26        0.53      1.49 o 
  -1   6  15        0.02        0.03      0.75 o 
   0   6  15       19.99       21.81      1.16 o 
   1   6  15        4.27        6.10      0.79 o 
   2   6  15        0.29        0.57      0.38 o 
   3   6  15        0.82        1.13      1.14 o 
   4   6  15        1.47        1.26      0.60 o 
   5   6  15        0.17        0.11      0.64 o 
   6   6  15        0.77        0.89      0.74 o 
   0   7  15        0.15       -0.25      0.54 o 
   1   7  15        9.99       12.95      0.77 o 
   2   7  15        6.39        7.71      0.87 o 
   3   7  15        1.30        2.64      1.39 o 
   4   7  15        2.24        4.47      0.79 o 
   5   7  15        0.36        0.25      0.86 o 
   3   8  15        0.00        0.75      0.59 o 
  -4  -6  16        0.03       -0.66      0.66 o 
  -3  -6  16        6.72        4.79      0.81 o 
  -2  -6  16       41.17       48.65      1.77 o 
  -1  -6  16       25.72       26.22      1.37 o 
   0  -6  16       70.90       79.63      2.22 o 
   1  -6  16        0.99       -0.03      1.10 o 
  -5  -5  16        6.05        6.17      0.92 o 
  -4  -5  16       31.86       32.77      1.49 o 
  -3  -5  16       52.01       56.58      1.83 o 
  -2  -5  16        0.83        0.63      0.59 o 
  -1  -5  16       19.07       18.60      1.15 o 
   0  -5  16        0.00       -0.09      0.59 o 
   1  -5  16        2.64        2.40      0.86 o 
   2  -5  16        1.84        1.34      0.99 o 
  -5  -4  16        8.85        7.68      0.95 o 
  -4  -4  16        1.47        0.64      0.63 o 
  -3  -4  16       11.60       11.04      0.94 o 
  -2  -4  16        2.70        2.86      0.91 o 
  -1  -4  16       29.38       26.40      1.25 o 
   0  -4  16       24.17       27.19      1.32 o 
   1  -4  16       12.53       10.84      0.91 o 
   2  -4  16        4.18        4.65      0.76 o 
   3  -4  16        0.77        2.28      1.08 o 
  -5  -3  16        0.75       -0.28      0.54 o 
  -4  -3  16       55.78       52.79      1.76 o 
  -3  -3  16        5.02        5.76      0.76 o 
  -2  -3  16       61.72       60.37      2.68 o 
  -1  -3  16       29.46       32.33      1.35 o 
   0  -3  16       67.70       63.15      1.81 o 
   1  -3  16       36.81       38.34      1.42 o 
   2  -3  16        1.18        1.04      0.58 o 
   3  -3  16       27.90       28.77      1.46 o 
   4  -3  16        2.05        3.08      1.06 o 
  -5  -2  16       18.26       15.60      1.13 o 
  -4  -2  16       17.56       17.12      1.09 o 
  -3  -2  16       32.03       30.89      1.32 o 
  -2  -2  16        3.46        2.78      0.60 o 
  -1  -2  16       75.16       67.34      1.79 o 
   0  -2  16        3.06        3.70      0.66 o 
   1  -2  16        1.15        1.67      0.61 o 
   2  -2  16       10.53        8.87      0.78 o 
   3  -2  16        1.86        2.39      0.64 o 
   4  -2  16        0.20        0.92      0.58 o 
  -5  -1  16        2.36        4.02      0.95 o 
  -4  -1  16        9.72        8.56      0.84 o 
  -3  -1  16        0.58        1.40      0.56 o 
  -2  -1  16       93.34       88.12      3.47 o 
  -1  -1  16        8.50        7.11      0.78 o 
   0  -1  16       48.58       46.48      1.45 o 
   1  -1  16       27.27       24.56      1.14 o 
   2  -1  16        1.71        2.11      0.59 o 
   3  -1  16        0.27        0.11      0.49 o 
   4  -1  16        1.04        1.20      0.57 o 
   5  -1  16        0.37        1.33      0.54 o 
  -5   0  16        4.36        2.66      0.71 o 
  -4   0  16       60.58       62.43      2.13 o 
  -3   0  16       28.99       28.60      1.40 o 
  -2   0  16       72.51       63.18      3.36 o 
  -1   0  16       14.39       13.97      0.94 o 
   0   0  16        9.03        7.03      0.93 o 
   1   0  16       32.85       29.83      1.17 o 
   2   0  16       12.56       11.66      0.86 o 
   3   0  16        3.03        3.50      0.64 o 
   4   0  16       14.50       14.69      1.20 o 
   5   0  16        0.09        0.90      1.03 o 
  -4   1  16        0.73        0.46      0.53 o 
  -3   1  16        6.78        5.01      0.71 o 
  -2   1  16       12.30       13.06      0.94 o 
  -1   1  16        2.25        2.37      0.67 o 
   0   1  16        1.74        1.62      0.49 o 
   1   1  16       94.46       77.83      1.85 o 
   2   1  16       20.32       21.79      1.23 o 
   3   1  16      109.39      101.41      2.43 o 
   4   1  16        0.15       -0.07      0.68 o 
   5   1  16        3.64        4.06      0.74 o 
   6   1  16        0.46        1.86      0.70 o 
  -4   2  16       35.76       40.14      1.61 o 
  -3   2  16       20.25       18.62      1.16 o 
  -2   2  16       11.49       14.10      0.94 o 
  -1   2  16        0.25       -0.40      0.44 o 
   0   2  16       49.75       39.39      1.36 o 
   1   2  16       17.65       18.90      1.02 o 
   2   2  16        4.20        6.66      0.69 o 
   3   2  16        3.93        3.40      0.66 o 
   4   2  16        4.16        6.49      0.76 o 
   5   2  16        1.70        2.16      0.67 o 
   6   2  16        0.89        2.23      0.74 o 
  -3   3  16        2.63        3.73      0.71 o 
  -2   3  16        7.19        8.31      0.82 o 
  -1   3  16        2.83        2.23      0.53 o 
   0   3  16       11.46       11.19      0.83 o 
   1   3  16       26.68       28.98      1.21 o 
   2   3  16       12.36       11.72      0.83 o 
   3   3  16        1.57        0.44      0.39 o 
   4   3  16        4.22        5.42      0.76 o 
   5   3  16        0.12       -0.40      1.01 o 
   6   3  16        0.06       -0.14      0.62 o 
  -3   4  16        0.54        0.40      0.57 o 
  -2   4  16        2.51        2.22      0.65 o 
  -1   4  16        0.01        0.86      0.53 o 
   0   4  16        0.04        0.11      0.43 o 
   1   4  16        2.31        2.33      0.93 o 
   2   4  16        3.67        6.06      0.69 o 
   3   4  16        0.28        0.43      0.40 o 
   4   4  16        3.84        4.70      0.71 o 
   5   4  16        3.45        3.10      0.72 o 
   6   4  16        1.34        1.09      1.20 o 
  -2   5  16        0.04        0.52      0.88 o 
  -1   5  16        0.17        0.79      0.52 o 
   0   5  16       21.25       23.62      1.21 o 
   1   5  16        5.82        7.23      0.75 o 
   2   5  16        0.18        0.54      0.39 o 
   3   5  16        6.44        5.82      0.97 o 
   4   5  16        1.00        0.62      0.57 o 
   5   5  16        6.90        6.58      0.88 o 
   6   5  16        0.03       -0.07      0.88 o 
  -1   6  16        0.11        1.23      0.89 o 
   0   6  16        3.19        4.41      0.71 o 
   1   6  16        3.04        3.20      0.63 o 
   2   6  16        0.22        0.38      0.64 o 
   3   6  16       12.57       12.22      0.93 o 
   4   6  16        0.36        0.92      1.16 o 
   5   6  16        0.00        0.24      0.98 o 
   1   7  16        5.44        8.93      0.84 o 
   2   7  16        4.86        5.60      0.76 o 
   3   7  16        7.31        8.38      0.86 o 
   4   7  16        6.31        6.85      0.85 o 
  -2  -6  17        6.52        5.54      0.88 o 
  -1  -6  17       94.97       97.73      2.52 o 
  -4  -5  17       65.88       62.30      2.05 o 
  -3  -5  17        3.26        3.37      0.97 o 
  -2  -5  17       20.71       16.48      1.14 o 
  -1  -5  17       11.04       10.98      1.41 o 
   0  -5  17       13.81       16.03      1.18 o 
   1  -5  17        1.10        1.01      0.65 o 
  -4  -4  17        2.56        1.65      0.78 o 
  -3  -4  17        2.05        1.24      0.81 o 
  -2  -4  17        8.47        6.51      0.81 o 
  -1  -4  17        7.15        8.48      0.91 o 
   0  -4  17        3.93        5.71      0.84 o 
   1  -4  17        4.26        4.63      1.35 o 
   2  -4  17        0.61        0.34      0.64 o 
  -5  -3  17       33.70       39.59      1.63 o 
  -4  -3  17       17.74       16.62      1.17 o 
  -3  -3  17       59.83       61.71      1.90 o 
  -2  -3  17       27.53       30.23      1.34 o 
  -1  -3  17        0.85        0.97      0.59 o 
   0  -3  17        8.63        6.95      1.56 o 
   1  -3  17       22.81       23.40      1.32 o 
   2  -3  17        0.25        0.81      0.60 o 
   3  -3  17        9.85       12.60      1.30 o 
  -5  -2  17       10.63       11.82      1.07 o 
  -4  -2  17       70.77       74.74      2.14 o 
  -3  -2  17        0.11       -0.09      0.50 o 
  -2  -2  17        4.05        4.46      1.27 o 
  -1  -2  17       25.96       24.80      1.41 o 
   0  -2  17       25.17       23.74      1.19 o 
   1  -2  17        3.50        4.35      0.67 o 
   2  -2  17        1.60        1.32      0.57 o 
   3  -2  17        2.48        2.92      0.89 o 
   4  -2  17        0.88        1.47      0.63 o 
  -5  -1  17       10.67       12.49      1.61 o 
  -4  -1  17       11.73       16.70      1.13 o 
  -3  -1  17        1.34        0.99      0.55 o 
  -2  -1  17       32.62       32.97      1.35 o 
  -1  -1  17        6.43        6.69      0.76 o 
   0  -1  17        7.78        7.59      1.38 o 
   1  -1  17        2.29        3.79      1.10 o 
   2  -1  17       11.41       14.73      1.28 o 
   3  -1  17        1.07        0.78      0.58 o 
   4  -1  17        0.74        2.15      0.68 o 
  -4   0  17       34.52       35.19      1.48 o 
  -3   0  17        1.77        1.67      0.57 o 
  -2   0  17        4.98        7.77      0.79 o 
  -1   0  17        2.19        2.74      0.59 o 
   0   0  17       12.98       17.05      1.05 o 
   1   0  17        0.20        0.35      0.50 o 
   2   0  17        0.10       -0.14      0.57 o 
   3   0  17        8.12        8.59      1.05 o 
   4   0  17        0.26        0.38      0.93 o 
   5   0  17        1.35        2.42      1.03 o 
  -4   1  17        4.88        7.69      0.89 o 
  -3   1  17        0.04       -0.21      0.50 o 
  -2   1  17        7.03        7.97      1.14 o 
  -1   1  17       36.86       40.68      1.43 o 
   0   1  17       15.28       14.85      0.94 o 
   1   1  17        3.41        6.17      0.71 o 
   2   1  17      117.75      113.33      2.35 o 
   3   1  17        8.75       10.29      0.86 o 
   4   1  17        2.53        2.66      0.70 o 
   5   1  17        0.04        0.92      0.96 o 
  -3   2  17        3.05        4.08      0.68 o 
  -2   2  17       37.13       42.03      1.56 o 
  -1   2  17        5.97        5.51      0.70 o 
   0   2  17        1.06        0.56      0.50 o 
   1   2  17        8.53        7.62      0.75 o 
   2   2  17        4.04        2.83      0.66 o 
   3   2  17       16.80       15.31      2.09 o 
   4   2  17        6.30        8.67      1.33 o 
   5   2  17        0.16       -0.70      1.25 o 
  -3   3  17        0.34        0.48      0.54 o 
  -2   3  17        7.46        8.24      1.49 o 
  -1   3  17        0.73        1.69      0.59 o 
   0   3  17        1.93        2.05      1.04 o 
   1   3  17        4.39        5.79      0.71 o 
   2   3  17       22.50       20.39      2.11 o 
   3   3  17        5.22        6.98      1.39 o 
   4   3  17       12.47       13.64      1.47 o 
   5   3  17        0.12       -0.22      0.62 o 
  -2   4  17       19.88       20.27      1.24 o 
  -1   4  17        3.37        5.22      0.72 o 
   0   4  17       14.39       17.68      1.79 o 
   1   4  17        8.69        6.88      0.87 o 
   2   4  17       29.33       30.54      1.27 o 
   3   4  17        3.53        4.41      1.02 o 
   4   4  17        0.41        0.50      0.58 o 
   5   4  17        0.62        1.61      0.86 o 
  -1   5  17        2.70        3.93      0.72 o 
   0   5  17        2.34        2.55      0.83 o 
   1   5  17       10.41        9.55      0.84 o 
   2   5  17        1.15        1.32      0.69 o 
   3   5  17       13.98       17.96      1.77 o 
   4   5  17        0.92        0.44      1.35 o 
   5   5  17        1.06        2.34      0.75 o 
   0   6  17        0.02        0.68      0.54 o 
   1   6  17        0.02       -0.08      1.21 o 
   2   6  17        4.82        7.14      1.24 o 
   3   6  17        0.00        1.49      0.91 o 
   4   6  17        1.29        2.55      0.71 o 
  -2  -5  18       12.83       12.38      1.12 o 
  -1  -5  18       36.51       42.53      1.74 o 
   0  -5  18        6.70        9.36      1.01 o 
  -3  -4  18        0.10       -0.35      0.56 o 
  -2  -4  18        0.05       -0.92      0.92 o 
  -1  -4  18        0.96        1.26      0.72 o 
   0  -4  18        5.52        5.32      0.83 o 
   1  -4  18       11.11       11.51      1.44 o 
  -4  -3  18        1.26        0.25      0.86 o 
  -3  -3  18        8.43        6.56      1.42 o 
  -2  -3  18        7.52        7.79      1.61 o 
  -1  -3  18        6.69        7.28      1.30 o 
   0  -3  18       23.62       25.01      1.34 o 
   1  -3  18        9.67       11.45      1.01 o 
   2  -3  18       21.30       23.72      1.48 o 
  -4  -2  18       17.52       15.54      1.15 o 
  -3  -2  18       11.54       14.27      1.04 o 
  -2  -2  18        0.69       -0.07      0.54 o 
  -1  -2  18       44.79       51.53      1.72 o 
   0  -2  18       12.71       14.71      1.08 o 
   1  -2  18       47.03       48.74      1.62 o 
   2  -2  18        4.10        3.23      0.94 o 
   3  -2  18        0.44        0.70      1.38 o 
  -4  -1  18        5.95        7.70      0.88 o 
  -3  -1  18       22.79       24.66      1.33 o 
  -2  -1  18        9.60       10.07      0.91 o 
  -1  -1  18       26.71       31.00      1.36 o 
   0  -1  18       24.41       24.34      1.22 o 
   1  -1  18        6.84        5.70      0.77 o 
   2  -1  18       11.60       13.62      1.00 o 
   3  -1  18        2.86        3.33      0.71 o 
   4  -1  18        0.32        1.50      0.76 o 
  -4   0  18        1.50        2.25      0.66 o 
  -3   0  18       19.87       22.50      2.14 o 
  -2   0  18        7.73        8.56      0.83 o 
  -1   0  18        7.50        5.90      0.76 o 
   0   0  18       13.58       11.54      0.92 o 
   1   0  18        8.85        7.79      0.80 o 
   2   0  18        0.01       -0.48      0.56 o 
   3   0  18        2.74        2.04      1.53 o 
   4   0  18        3.19        3.72      1.40 o 
  -3   1  18       25.40       26.89      1.39 o 
  -2   1  18       16.60       15.31      1.07 o 
  -1   1  18       41.69       37.98      1.48 o 
   0   1  18        3.17        2.69      0.62 o 
   1   1  18       21.95       19.86      1.14 o 
   2   1  18        0.32        1.09      0.57 o 
   3   1  18        2.84        3.23      1.51 o 
   4   1  18        2.51        3.27      1.09 o 
  -3   2  18        9.72       10.13      0.93 o 
  -2   2  18       16.45       15.06      1.07 o 
  -1   2  18        0.41        0.53      0.54 o 
   0   2  18        9.31        8.21      0.83 o 
   1   2  18        0.07       -0.34      0.66 o 
   2   2  18       14.15       11.54      1.14 o 
   3   2  18        0.41        0.54      0.62 o 
   4   2  18        3.45        5.40      1.23 o 
   5   2  18        0.00        1.39      1.03 o 
  -2   3  18        8.52        8.23      0.86 o 
  -1   3  18        4.73        5.54      0.76 o 
   0   3  18        1.93        2.83      0.63 o 
   1   3  18        1.35        0.58      0.53 o 
   2   3  18        1.41        0.53      0.53 o 
   3   3  18        6.59        6.81      0.80 o 
   4   3  18        6.27        4.63      1.12 o 
   5   3  18        0.08        0.13      0.91 o 
  -1   4  18       21.03       23.44      2.56 o 
   0   4  18        0.00       -0.15      0.64 o 
   1   4  18        2.74        1.99      0.62 o 
   2   4  18        0.02        0.77      0.54 o 
   3   4  18        0.01        0.42      0.86 o 
   4   4  18        1.43        0.38      0.89 o 
   0   5  18        1.73        1.87      0.65 o 
   1   5  18        1.38        1.66      0.61 o 
   2   5  18        0.45       -0.08      1.19 o 
   3   5  18        5.27        6.27      1.30 o 
   4   5  18        5.67        7.28      1.40 o 
   2   6  18        0.27        1.10      0.95 o 
  -2  -4  19       13.56       11.30      1.12 o 
  -1  -4  19        1.42        0.78      0.69 o 
   0  -4  19        7.17        7.29      0.90 o 
  -3  -3  19       15.94       17.46      1.25 o 
  -2  -3  19        0.00       -0.28      0.65 o 
  -1  -3  19       13.76       13.07      1.04 o 
   0  -3  19       32.81       34.62      1.56 o 
   1  -3  19        0.38       -0.39      0.62 o 
  -3  -2  19        7.26        7.80      0.89 o 
  -2  -2  19       21.98       23.15      1.28 o 
  -1  -2  19        0.05       -0.58      0.58 o 
   0  -2  19       20.84       22.69      1.25 o 
   1  -2  19        8.01       10.92      1.01 o 
   2  -2  19        1.50        0.90      0.67 o 
  -3  -1  19       27.87       28.83      2.43 o 
  -2  -1  19        0.00       -0.04      0.53 o 
  -1  -1  19        9.60       10.05      0.90 o 
   0  -1  19       12.35       11.52      0.97 o 
   1  -1  19        1.88        1.69      0.63 o 
   2  -1  19       16.21       17.35      1.21 o 
   3  -1  19        1.43        0.95      0.66 o 
  -3   0  19        1.19        0.56      0.79 o 
  -2   0  19        1.66        1.35      0.81 o 
  -1   0  19        6.30        6.20      1.15 o 
   0   0  19        5.50        5.90      0.78 o 
   1   0  19        1.53        0.82      1.30 o 
   2   0  19        1.29        2.89      0.75 o 
   3   0  19        1.18        1.07      1.29 o 
  -3   1  19       17.27       17.94      1.88 o 
  -2   1  19        0.20       -0.09      0.55 o 
  -1   1  19        6.56        8.89      1.12 o 
   0   1  19        4.25        6.17      0.78 o 
   1   1  19        2.47        4.51      0.81 o 
   2   1  19        5.96        6.44      0.80 o 
   3   1  19        3.51        4.64      1.29 o 
   4   1  19        5.36        6.37      1.20 o 
  -2   2  19        1.26        1.39      0.64 o 
  -1   2  19        8.75       13.05      0.98 o 
   0   2  19       12.52       12.93      0.95 o 
   1   2  19        0.07       -0.17      0.57 o 
   2   2  19        0.63        0.56      0.63 o 
   3   2  19        9.77        8.14      2.10 o 
   4   2  19        2.07        4.22      1.19 o 
  -1   3  19       17.49       18.37      1.15 o 
   0   3  19        0.12       -0.48      0.84 o 
   1   3  19        0.76        0.39      0.56 o 
   2   3  19        0.03        0.07      1.31 o 
   3   3  19        1.37        1.47      1.03 o 
   4   3  19        0.77        2.66      1.15 o 
   0   4  19        5.47        6.24      0.84 o 
   1   4  19        0.08       -0.08      0.55 o 
   2   4  19        0.38        0.76      0.62 o 
   3   4  19        5.22        4.41      1.15 o 
   2   5  19        0.18        1.30      0.99 o 
  -2  -2  20        0.03       -0.19      0.63 o 
  -1  -2  20        3.10        3.02      0.79 o 
   0  -2  20        0.83       -0.11      0.65 o 
   1  -2  20        2.71        1.73      1.14 o 
  -2  -1  20        0.07        0.42      1.15 o 
  -1  -1  20        8.11        8.76      1.06 o 
   0  -1  20        8.55        8.19      0.89 o 
   1  -1  20       31.44       37.80      4.17 o 
   2  -1  20       18.89       21.83      1.61 o 
  -2   0  20       10.81       12.06      1.03 o 
  -1   0  20        1.63        2.43      2.02 o 
   0   0  20       23.31       27.48      1.37 o 
   1   0  20        2.36        3.41      1.21 o 
   2   0  20        0.40       -0.44      0.89 o 
  -1   1  20        4.59        5.23      0.83 o 
   0   1  20        2.04        2.52      1.36 o 
   1   1  20        0.47        0.04      0.84 o 
   2   1  20        0.18        0.39      0.75 o 
   3   1  20        3.35        4.20      2.55 o 
  -1   2  20        1.14        1.78      0.72 o 
   0   2  20        0.52        0.33      0.56 o 
   1   2  20        3.33        3.12      0.71 o 
   2   2  20       13.77       15.99      1.38 o 
   3   2  20        1.29        1.98      0.98 o 
   0   3  20        0.45        0.83      0.64 o 
   1   3  20        4.70        4.74      0.76 o 
   2   3  20        1.64        1.44      0.65 o 
                                                 
